# Supplementary material for: Activity-induced interactions and cooperation of artificial microswimmers in one-dimensional environments
Source: Nat Commun. 2022 Apr 1;13:1772. doi: 10.1038/s41467-022-29430-1 (PMC8976030; doi:10.1038/s41467-022-29430-1)
Supplement: Supplementary file 11 — Supplementary software [file 41467_2022_29430_MOESM11_ESM.zip]

Archive with 2 entries (2 files):
- train_formation.nb
- __MACOSX/._train_formation.nb
