# Supplementary material for: Activity-induced interactions and cooperation of artificial microswimmers in one-dimensional environments
Source: Nat Commun. 2022 Apr 1;13:1772. doi: 10.1038/s41467-022-29430-1 (PMC8976030; doi:10.1038/s41467-022-29430-1)
Supplement: Supplementary file 11 — Supplementary software [file 41467_2022_29430_MOESM11_ESM.zip › train_formation.nb]

(* Content-type: application/vnd.wolfram.mathematica *)

(*** Wolfram Notebook File ***)
(* http://www.wolfram.com/nb *)

(* CreatedBy='Mathematica 10.3' *)

(*CacheID: 234*)
(* Internal cache information:
NotebookFileLineBreakTest
NotebookFileLineBreakTest
NotebookDataPosition[       158,          7]
NotebookDataLength[    739930,      14402]
NotebookOptionsPosition[    720128,      14086]
NotebookOutlinePosition[    720740,      14108]
CellTagsIndexPosition[    720697,      14105]
WindowFrame->Normal*)

(* Beginning of Notebook Content *)
Notebook[{

Cell[CellGroupData[{
Cell[TextData[StyleBox["INFO", "Subchapter"]], "Title",
 CellChangeTimes->{{3.840444575148736*^9, 3.8404445868405*^9}, {
  3.840448260081508*^9, 3.8404482707511816`*^9}, {3.840457719881912*^9, 
  3.8404577204831343`*^9}},ExpressionUUID->"bb150fe4-5d1c-486d-941a-\
ff975db9b2c9"],

Cell[TextData[{
 "Created by J. de Graaf\nDate: 26 Sept. 2021\n",
 StyleBox["Mathematica",
  FontSlant->"Italic"],
 " version 10.3"
}], "Text",
 CellChangeTimes->{{3.8404577120227365`*^9, 3.8404577452919617`*^9}, {
  3.8416607778308563`*^9, 
  3.8416607782527294`*^9}},ExpressionUUID->"254970f4-e5ea-45d2-b747-\
bd7c1d4a7674"]
}, Open  ]],

Cell[CellGroupData[{

Cell[TextData[StyleBox["SIMPLE VELOCITY ANALYSIS FOR A CO-MOVING DIMER OF \
SWIMMERS", "Subchapter"]], "Title",
 CellChangeTimes->{{3.840444575148736*^9, 3.8404445868405*^9}, {
  3.840448260081508*^9, 
  3.8404482707511816`*^9}},ExpressionUUID->"0998e7c2-1232-4de3-8252-\
02ffc02adfa0"],

Cell["\<\
In this secion we introduce the concept of a chemi-hydrodynamic coupling \
between swimmers in a train. This consists of simple dipolar flow that \
accounts for the self-populsion and a monopolar contribution along the \
surface above which the swimmer moves. The balance between the two resultant \
flows gives rise to an optimal separation between swimmers in a train.\
\>", "Text",
 CellChangeTimes->{{3.8404446004457035`*^9, 3.840444760903865*^9}, {
  3.844223808138362*^9, 
  3.844223809339017*^9}},ExpressionUUID->"90ab80e1-7018-4898-ad6f-\
effbdd1f6378"],

Cell[TextData[{
 "The monopolar flow along the wall is directed toward the swimmer, hence the \
minus sign. Here, we assume it is centered on the center-of-mass of the \
swimmer, which is located in the orgin. The scaling with separation is ",
 Cell[BoxData[
  FormBox[
   SuperscriptBox["r", 
    RowBox[{"-", "2"}]], TraditionalForm]],ExpressionUUID->
  "d1d6a684-bcb7-4d2f-bd64-1c35a9be3dff"],
 " due to the presence of the wall.The parameter \[Lambda] provides the \
effective strength of the interaction. The flow is assumed to be effectively \
two dimensional, which is a reasonable approximation considering the \
low-level description used in our model."
}], "Text",
 CellChangeTimes->{{3.8404447880782785`*^9, 3.8404448316186037`*^9}, {
  3.840445402536811*^9, 3.8404454582456927`*^9}, {3.8404459336745086`*^9, 
  3.840445961316631*^9}, {3.8404460070205975`*^9, 
  3.8404460397066708`*^9}},ExpressionUUID->"6aa2275e-a0aa-46b8-b97a-\
f04ddb88b271"],

Cell[CellGroupData[{

Cell[BoxData[{
 RowBox[{
  RowBox[{"uwall", "=", 
   RowBox[{
    RowBox[{"-", "\[Lambda]"}], "*", 
    RowBox[{
     RowBox[{"{", 
      RowBox[{"xf", ",", "yf"}], "}"}], "/", 
     RowBox[{
      RowBox[{"(", 
       RowBox[{
        RowBox[{"xf", "^", "2"}], "+", 
        RowBox[{"yf", "^", "2"}]}], ")"}], "^", 
      RowBox[{"(", 
       RowBox[{"3", "/", "2"}], ")"}]}]}]}]}], ";"}], "\[IndentingNewLine]", 
 RowBox[{"uwall", "//", "TraditionalForm"}]}], "Input",
 CellChangeTimes->{{3.816320208361455*^9, 3.8163202463917813`*^9}, {
   3.816320498673166*^9, 3.8163205297511034`*^9}, {3.8163205680736237`*^9, 
   3.816320571376793*^9}, 3.820075618026281*^9, {3.8200769448176537`*^9, 
   3.820076977725401*^9}, {3.8386502216079006`*^9, 3.8386502788343816`*^9}, 
   3.8386506448602448`*^9, 3.8387028673115683`*^9, {3.8404447705816717`*^9, 
   3.8404447757245836`*^9}},
 CellLabel->"In[12]:=",ExpressionUUID->"dfa7d4db-04a2-462d-bf67-b10b4dafc935"],

Cell[BoxData[
 FormBox[
  RowBox[{"{", 
   RowBox[{
    RowBox[{"-", 
     FractionBox[
      RowBox[{"\[Lambda]", " ", "xf"}], 
      SuperscriptBox[
       RowBox[{"(", 
        RowBox[{
         SuperscriptBox["xf", "2"], "+", 
         SuperscriptBox["yf", "2"]}], ")"}], 
       RowBox[{"3", "/", "2"}]]]}], ",", 
    RowBox[{"-", 
     FractionBox[
      RowBox[{"\[Lambda]", " ", "yf"}], 
      SuperscriptBox[
       RowBox[{"(", 
        RowBox[{
         SuperscriptBox["xf", "2"], "+", 
         SuperscriptBox["yf", "2"]}], ")"}], 
       RowBox[{"3", "/", "2"}]]]}]}], "}"}], TraditionalForm]], "Output",
 CellChangeTimes->{3.8416612957078466`*^9, 3.854014363238516*^9, 
  3.8553116097043953`*^9},
 CellLabel->
  "Out[13]//TraditionalForm=",ExpressionUUID->"1e9186cc-899b-4d6b-bd4b-\
ff49a400b906"]
}, Open  ]],

Cell[TextData[{
 "We capture the hydrodynamic flow field due to a pusher swimmer with a \
hydrodynamic dipole that decays as  ",
 Cell[BoxData[
  FormBox[
   SuperscriptBox["r", 
    RowBox[{"-", "4"}]], TraditionalForm]],ExpressionUUID->
  "c4df803c-0eb7-455b-b8f4-d2326cb48957"],
 " in the far field to account for the presence of a wall. The prefactor \
accounting for the strength is \[Kappa]."
}], "Text",
 CellChangeTimes->{{3.8404447880782785`*^9, 3.8404448316186037`*^9}, {
  3.840445402536811*^9, 3.840445511154146*^9}, {3.8404455569130697`*^9, 
  3.8404456001946645`*^9}, {3.840445824686493*^9, 
  3.8404458357787285`*^9}},ExpressionUUID->"67a480e9-68e8-4308-b620-\
b61493b878d6"],

Cell[CellGroupData[{

Cell[BoxData[{
 RowBox[{
  RowBox[{"udip", "=", 
   RowBox[{"\[Kappa]", "*", 
    RowBox[{"(", 
     RowBox[{
      RowBox[{"(", 
       RowBox[{
        RowBox[{"3", "*", 
         RowBox[{
          RowBox[{"Cos", "[", 
           RowBox[{"ArcTan", "[", 
            RowBox[{"xf", ",", "yf"}], "]"}], "]"}], "^", "2"}]}], "-", "1"}],
        ")"}], "/", "2"}], ")"}], "*", 
    RowBox[{
     RowBox[{"{", 
      RowBox[{"xf", ",", "yf"}], "}"}], "/", 
     RowBox[{
      RowBox[{"(", 
       RowBox[{
        RowBox[{"xf", "^", "2"}], "+", 
        RowBox[{"yf", "^", "2"}]}], ")"}], "^", 
      RowBox[{"(", 
       RowBox[{"5", "/", "2"}], ")"}]}]}]}]}], ";"}], "\[IndentingNewLine]", 
 RowBox[{
  RowBox[{"udip", "//", "Simplify"}], "//", "TraditionalForm"}]}], "Input",
 CellChangeTimes->{{3.8163206536298923`*^9, 3.8163206710403447`*^9}, {
   3.81632135313002*^9, 3.8163213752568665`*^9}, 3.8163214221425166`*^9, {
   3.81632160552026*^9, 3.816321605928198*^9}, {3.8200765886485896`*^9, 
   3.820076597423699*^9}, {3.8200766495477886`*^9, 3.8200766725097313`*^9}, {
   3.820076712646493*^9, 3.820076713190173*^9}, {3.820076747002817*^9, 
   3.8200767672674117`*^9}, 3.82007690740474*^9, {3.820076952325362*^9, 
   3.820076981945179*^9}, {3.82007708586556*^9, 3.82007708921921*^9}},
 CellLabel->"In[14]:=",ExpressionUUID->"73bd1d1c-294d-4e8f-9fc4-ad74887a6811"],

Cell[BoxData[
 FormBox[
  RowBox[{"{", 
   RowBox[{
    FractionBox[
     RowBox[{"\[Kappa]", " ", "xf", " ", 
      RowBox[{"(", 
       RowBox[{
        RowBox[{"2", " ", 
         SuperscriptBox["xf", "2"]}], "-", 
        SuperscriptBox["yf", "2"]}], ")"}]}], 
     RowBox[{"2", " ", 
      SuperscriptBox[
       RowBox[{"(", 
        RowBox[{
         SuperscriptBox["xf", "2"], "+", 
         SuperscriptBox["yf", "2"]}], ")"}], 
       RowBox[{"7", "/", "2"}]]}]], ",", 
    RowBox[{"-", 
     FractionBox[
      RowBox[{"\[Kappa]", " ", "yf", " ", 
       RowBox[{"(", 
        RowBox[{
         SuperscriptBox["yf", "2"], "-", 
         RowBox[{"2", " ", 
          SuperscriptBox["xf", "2"]}]}], ")"}]}], 
      RowBox[{"2", " ", 
       SuperscriptBox[
        RowBox[{"(", 
         RowBox[{
          SuperscriptBox["xf", "2"], "+", 
          SuperscriptBox["yf", "2"]}], ")"}], 
        RowBox[{"7", "/", "2"}]]}]]}]}], "}"}], TraditionalForm]], "Output",
 CellChangeTimes->{3.841661295819104*^9, 3.854014363320479*^9, 
  3.855311609769704*^9},
 CellLabel->
  "Out[15]//TraditionalForm=",ExpressionUUID->"69ef5217-b023-40e7-a6e1-\
3a84e8364fcc"]
}, Open  ]],

Cell["\<\
From this we compute the net flow in the far-field and plot the result.The \
blue arrows indicate the in-plane flow lines and the red lemniscate indicates \
the range where the net flow is zero. Here the ratio \[Kappa]/\[Lambda] = 10, \
which is an arbitrary choice, but the shape is qualitatively similar for all \
\[Lambda],\[Kappa] > 0. \
\>", "Text",
 CellChangeTimes->{{3.8404447880782785`*^9, 3.8404448316186037`*^9}, {
  3.840445402536811*^9, 3.840445511154146*^9}, {3.8404455569130697`*^9, 
  3.8404456001946645`*^9}, {3.840445824686493*^9, 3.8404458357787285`*^9}, {
  3.840445889184964*^9, 3.8404459307688904`*^9}, {3.8404460561387696`*^9, 
  3.8404460956162577`*^9}, {3.8404461445516644`*^9, 3.840446191817142*^9}, {
  3.8404462233018537`*^9, 
  3.8404462667855053`*^9}},ExpressionUUID->"18024d8f-cf2e-4b6a-addf-\
a58caaac5661"],

Cell[CellGroupData[{

Cell[BoxData[{
 RowBox[{
  RowBox[{
   RowBox[{"utot", "=", 
    RowBox[{"udip", "+", "uwall"}]}], ";"}], "\n"}], "\[IndentingNewLine]", 
 RowBox[{
  RowBox[{"psubs", "=", 
   RowBox[{"{", 
    RowBox[{
     RowBox[{"\[Lambda]", "\[Rule]", "1"}], ",", 
     RowBox[{"\[Kappa]", "\[Rule]", "10"}]}], "}"}]}], 
  ";"}], "\[IndentingNewLine]", 
 RowBox[{
  RowBox[{"uplot", "=", 
   RowBox[{"utot", "/.", "psubs"}]}], ";"}], "\[IndentingNewLine]", 
 RowBox[{
  RowBox[{"Uplot", "=", 
   RowBox[{"uplot", ".", 
    RowBox[{"Normalize", "[", 
     RowBox[{"{", 
      RowBox[{"xf", ",", "yf"}], "}"}], "]"}]}]}], 
  ";"}], "\[IndentingNewLine]", 
 RowBox[{"Show", "[", 
  RowBox[{
   RowBox[{"StreamPlot", "[", 
    RowBox[{"uplot", ",", 
     RowBox[{"{", 
      RowBox[{"xf", ",", 
       RowBox[{"-", "5"}], ",", "5"}], "}"}], ",", 
     RowBox[{"{", 
      RowBox[{"yf", ",", 
       RowBox[{"-", "5"}], ",", "5"}], "}"}], ",", 
     RowBox[{"StreamStyle", "\[Rule]", 
      RowBox[{"{", 
       RowBox[{"Blue", ",", "Thick"}], "}"}]}]}], "]"}], ",", 
   RowBox[{"ContourPlot", "[", 
    RowBox[{"Uplot", ",", 
     RowBox[{"{", 
      RowBox[{"xf", ",", 
       RowBox[{"-", "5"}], ",", "5"}], "}"}], ",", 
     RowBox[{"{", 
      RowBox[{"yf", ",", 
       RowBox[{"-", "5"}], ",", "5"}], "}"}], ",", 
     RowBox[{"Contours", "\[Rule]", 
      RowBox[{"{", "0.0", "}"}]}], ",", 
     RowBox[{"ContourStyle", "\[Rule]", 
      RowBox[{"{", 
       RowBox[{"{", 
        RowBox[{
         RowBox[{"Thickness", "[", "0.01", "]"}], ",", "Red"}], "}"}], 
       "}"}]}], ",", 
     RowBox[{"ContourShading", "\[Rule]", "False"}]}], "]"}], ",", 
   RowBox[{"ImageSize", "\[Rule]", "500"}], ",", 
   RowBox[{"FrameStyle", "\[Rule]", 
    RowBox[{"Directive", "[", 
     RowBox[{"{", 
      RowBox[{"Black", ",", "20"}], "}"}], "]"}]}], ",", 
   RowBox[{"FrameLabel", "\[Rule]", 
    RowBox[{"{", 
     RowBox[{
      RowBox[{"Style", "[", 
       RowBox[{"\"\<x\>\"", ",", "Black", ",", "25"}], "]"}], ",", 
      RowBox[{"Style", "[", 
       RowBox[{"\"\<y\>\"", ",", "Black", ",", "25"}], "]"}]}], "}"}]}]}], 
  "]"}]}], "Input",
 CellChangeTimes->{{3.8163207815170145`*^9, 3.8163207870950756`*^9}, {
   3.816320818962877*^9, 3.816320834515299*^9}, {3.816321707036254*^9, 
   3.816321716465046*^9}, 3.820077001027043*^9, {3.820077102257491*^9, 
   3.820077102542568*^9}, {3.8386447230400696`*^9, 3.8386447529257298`*^9}, 
   3.8404458711631126`*^9, {3.8404523238960605`*^9, 3.84045232944795*^9}},
 CellLabel->"In[16]:=",ExpressionUUID->"a53a4fb3-f366-4c8a-b7e9-096b4dd0c47a"],

Cell[BoxData[
 GraphicsBox[{{{}, {
     {RGBColor[0, 0, 1], Thickness[Large], 
      {Arrowheads[{{0.02000000000000001, 1.}}], 
       {LABColor[0.1886675222501131, 0.5225961012766809, -0.8572107619122568],
         ArrowBox[{{-4.9999998543379345`, -5.}, {-4.987887506112657, \
-4.987887651421861}, {-4.847162934969639, -4.847163076179196}, \
{-4.698235793608138, -4.698235930479088}, {-4.620348442175252, \
-4.620348576777156}, {-4.539993067883501, -4.539993200144458}, \
{-4.456860373488732, -4.4568605033278335`}, {-4.434314437628587, \
-4.434314566810871}}]}}, 
      {Arrowheads[{{0.02, 1.}}], 
       {LABColor[0.1886675222501131, 0.5225961012766809, -0.8572107619122568],
         ArrowBox[{{-4.420172302210854, -4.420172430981142}, \
{-4.370641061746791, -4.3706411890741155`}, {-4.281275149074654, \
-4.281275273798534}, {-4.188503200960395, -4.188503322981604}, \
{-4.091716743766504, -4.09171686296809}, {-3.990307303855476, \
-3.99030742010276}, {-3.894326641205499, -3.8943267546566345`}, \
{-3.8544868855015064`, -3.8544869977920135`}}]}}, 
      {Arrowheads[{{0.02, 1.}}], 
       {LABColor[0.1886675222501131, 0.5225961012766809, -0.8572107619122568],
         ArrowBox[{{-3.840344750083773, -3.8403448619622855`}, \
{-3.793824914486591, -3.793825025009869}, {-3.6882832938002763`, \
-3.6882834012488717`}, {-3.57699013819368, -3.5769902424000373`}, \
{-3.459220120601941, -3.4592202213773735`}, {-3.3338896640753832`, \
-3.333889761199637}, {-3.2746593333744256`, -3.2746594287731567`}}]}}, 
      {Arrowheads[{{0.02, 1.}}], 
       {LABColor[0.1886675222501131, 0.5225961012766809, -0.8572107619122568],
         ArrowBox[{{-3.260517197956692, -3.2605172929434287`}, \
{-3.200306773215469, -3.200306866448131}, {-3.0562797897517586`, \
-3.056279878788567}, {-2.9637852673219216`, -2.963785353664141}, \
{-2.866213967740576, -2.8662140512403083`}, {-2.7627924608772325`, \
-2.7627925413640466`}, {-2.694831781247345, -2.6948318597543}}]}}, 
      {Arrowheads[{{0.020000000000000004`, 1.}}], 
       {LABColor[0.1886675222501131, 0.5225961012766809, -0.8572107619122568],
         ArrowBox[{{-2.6806896458296112`, -2.680689723924572}, \
{-2.6527473166014017`, -2.652747393882335}, {-2.534919533178608, \
-2.534919607026933}, {-2.4081501088743757`, -2.408150179029602}, \
{-2.3148970972060945`, -2.3148971646446355`}, {-2.216110669340224, \
-2.216110733900878}, {-2.1650672276001077`, -2.165067290673743}, \
{-2.161567770159588, -2.1615678331312753`}, {-2.115004229120264, \
-2.115004290735443}}]}}, 
      {Arrowheads[{{0.02, 1.}}], 
       {LABColor[0.1886675222501131, 0.5225961012766809, -0.8572107619122568],
         ArrowBox[{{-2.1008620937025304`, -2.1008621549057147`}, \
{-2.055289802724416, -2.0552898625999694`}, {-1.966744302679631, \
-1.9667443599756402`}, {-1.8739365218880246`, -1.8739365764803193`}, \
{-1.7793644296843119`, -1.779364481521493}, {-1.6812637146563867`, \
-1.681263763635657}, {-1.5815398318241707`, -1.5815398778982437`}, \
{-1.5351766769931836`, -1.5351767217165857`}}]}}, 
      {Arrowheads[{{0.014061062728931564`, 1.}}], 
       {LABColor[0.1886675222501131, 0.5225961012766809, -0.8572107619122568],
         ArrowBox[{{-1.5210345415754498`, -1.5210345858868575`}, \
{-1.4820982362075863`, -1.4820982793846853`}, {-1.4338494324444282`, \
-1.433849474215923}, {-1.3877332475398843`, -1.3877332879679032`}, \
{-1.3023437402600289`, -1.3023437782004452`}, {-1.2333241890786135`, \
-1.233324225008324}, {-1.1839823532118914`, -1.183982387704155}, \
{-1.148800994068008, -1.1488010275353537`}, {-1.1311628302929762`, \
-1.1311628632464796`}, {-1.1233276351158539`, -1.1233276678410993`}}]}}}, 
     {RGBColor[0, 0, 1], Thickness[Large], 
      {Arrowheads[{{0.020000000000000004`, 1.}}], 
       {LABColor[0.1886675222501131, 0.5225961012766809, -0.8572107619122568],
         ArrowBox[{{5., -4.999575921117351}, {
         4.988342299587789, -4.987919209462053}, {
         4.847603388664105, -4.847192235418387}, {
         4.698661062423177, -4.6982625418365185`}, {
         4.620765765815286, -4.620373851978697}, {
         4.540402192085932, -4.540017094348254}, {
         4.45726101441724, -4.456882968363106}, {
         4.434290585017816, -4.43391448721849}}]}}, 
      {Arrowheads[{{0.019999999999999997`, 1.}}], 
       {LABColor[0.1886675222501131, 0.5225961012766809, -0.8572107619122568],
         ArrowBox[{{4.420147849643262, -4.419772951371018}, {
         4.371032905991333, -4.370662173441175}, {
         4.281657875191373, -4.281294723053854}, {
         4.1888764622396915`, -4.18852117942976}, {
         4.092080138077172, -4.091733065122639}, {
         3.9906603736447006`, -3.9903219026862433`}, {
         3.8946665774102387`, -3.894336248240151}, {
         3.8544384346610787`, -3.8541115174721567`}}]}}, 
      {Arrowheads[{{0.019999999999999997`, 1.}}], 
       {LABColor[0.1886675222501131, 0.5225961012766809, -0.8572107619122568],
         ArrowBox[{{3.840295699286524, -3.839969981624685}, {
         3.794150947177122, -3.793829143318266}, {
         3.6885945505947055`, -3.6882816995835928`}, {
         3.5772856028740065`, -3.5769821926177294`}, {
         3.45949863070296, -3.4592052106401927`}, {
         3.334149832938994, -3.3338670444318463`}, {
         3.2745862843043407`, -3.274308547725824}}]}}, 
      {Arrowheads[{{0.019999999999999997`, 1.}}], 
       {LABColor[0.1886675222501131, 0.5225961012766809, -0.8572107619122568],
         ArrowBox[{{3.260443548929786, -3.260167011878352}, {
         3.200547089001887, -3.200275632115213}, {
         3.056498261525705, -3.056239022252192}, {
         2.963984575914196, -2.9637331832607674`}, {
         2.8663925684077456`, -2.8661494530962166`}, {
         2.7629485246786545`, -2.762714183054022}, {
         2.6947341339476027`, -2.694505577979491}}]}}, 
      {Arrowheads[{{0.019999999999999997`, 1.}}], 
       {LABColor[0.1886675222501131, 0.5225961012766809, -0.8572107619122568],
         ArrowBox[{{2.680591398573048, -2.680364042132019}, {
         2.652878730399224, -2.652653724429666}, {
         2.535023799219598, -2.534808789207546}, {
         2.40822434478992, -2.4080200893720587`}, {
         2.3149669383579186`, -2.314770592639401}, {
         2.216176706002661, -2.2159887392544144`}, {
         2.165134895586359, -2.1649512579888985`}, {
         2.161635564318659, -2.161452223519697}, {
         2.1148819835908648`, -2.114702608233158}}]}}, 
      {Arrowheads[{{0.02, 1.}}], 
       {LABColor[0.1886675222501131, 0.5225961012766809, -0.8572107619122568],
         ArrowBox[{{2.10073924821631, -2.1005610723856862`}, {
         2.0553555710292186`, -2.055181244450417}, {
         1.9667914148146273`, -1.9666245998735077`}, {
         1.8739654036045064`, -1.8738064617736099`}, {
         1.7793764148533078`, -1.7792254956609432`}, {
         1.6812614710199536`, -1.6811188735227396`}, {
         1.5815292457711672`, -1.5813951071400827`}, {
         1.5350298332341268`, -1.5348996384868248`}}]}}, 
      {Arrowheads[{{0.014048502976927274`, 1.}}], 
       {LABColor[0.1886675222501131, 0.5225961012766809, -0.8572107619122568],
         ArrowBox[{{1.520887097859572, -1.5207581026393533`}, {
         1.4820884127736713`, -1.4819627082940563`}, {
         1.4338459409000641`, -1.4337243281431626`}, {
         1.3877399532749204`, -1.387622251033162}, {
         1.3023785013952722`, -1.3022680391513408`}, {
         1.2333984936504157`, -1.2332938819994061`}, {
         1.1840979751468177`, -1.1839975449575684`}, {
         1.1489654740298731`, -1.1488680236309874`}, {
         1.1313486421360344`, -1.1312526859224257`}, {
         1.1235185778369228`, -1.123423285736298}}]}}}, 
     {RGBColor[0, 0, 1], Thickness[Large], 
      {Arrowheads[{{0.019999999999999997`, 1.}}], 
       {LABColor[0.1886675222501131, 0.5225961012766809, -0.8572107619122568],
         ArrowBox[{{-4.999573400333568, 5.}, {-4.98738173164079, 
         4.9878072910261055`}, {-4.846672699948044, 
         4.847086253023786}, {-4.697762008142221, 
         4.698162855083585}, {-4.619883261235951, 
         4.620277463000858}, {-4.539536765148266, 
         4.5399241111705555`}, {-4.456413254672051, 
         4.4567935079968235`}, {-4.4339121090499685`, 4.434290442414687}}]}}, 
      {Arrowheads[{{0.020000000000000004`, 1.}}], 
       {LABColor[0.1886675222501131, 0.5225961012766809, -0.8572107619122568],
         ArrowBox[{{-4.4197705767678785`, 
         4.420147703475054}, {-4.37020346460019, 
         4.370576361883809}, {-4.28084741982578, 
         4.281212692607097}, {-4.188085713161745, 
         4.188443070845123}, {-4.09130993128072, 
         4.091659031356305}, {-3.989911660855337, 
         3.990252108899063}, {-3.893944549057644, 
         3.8942768084951425`}, {-3.8541092854842787`, 3.854438145889741}}]}}, 
      {Arrowheads[{{0.020000000000000004`, 1.}}], 
       {LABColor[0.1886675222501131, 0.5225961012766809, -0.8572107619122568],
         ArrowBox[{{-3.8399677532021887`, 
         3.8402954069501085`}, {-3.793457142125653, 
         3.7937808272527365`}, {-3.687930710518336, 
         3.6882453913690703`}, {-3.5766537537148397`, 
         3.576958939612935}, {-3.4589010875413475`, 
         3.459196225932568}, {-3.3335893531703236`, 
         3.3338737990604437`}, {-3.2743064619185884`, 3.274585849364796}}]}}, 
      {Arrowheads[{{0.020000000000000004`, 1.}}], 
       {LABColor[0.1886675222501131, 0.5225961012766809, -0.8572107619122568],
         ArrowBox[{{-3.2601649296364985`, 
         3.260443110425163}, {-3.2000266795731083`, 
         3.2002997289324764`}, {-3.0560218708158478`, 
         3.0562826326461687`}, {-2.9635460448799895`, 
         2.9637989160057767`}, {-2.8659948932415533`, 
         2.8662394405994074`}, {-2.762595248473647, 
         2.7628309730279472`}, {-2.694503638352898, 2.6947335528398506`}}]}}, 
      {Arrowheads[{{0.020000000000000007`, 1.}}], 
       {LABColor[0.1886675222501131, 0.5225961012766809, -0.8572107619122568],
         ArrowBox[{{-2.6803621060708083`, 
         2.680590813900218}, {-2.6525739431493807`, 
         2.6528002798922823`}, {-2.5347723324099922`, 
         2.5349886174697156`}, {-2.408031771396722, 
         2.4082372420375493`}, {-2.3147842518594555`, 
         2.3149817659492844`}, {-2.216002871790024, 
         2.2161919571399564`}, {-2.164956522055368, 
         2.1651412517625235`}, {-2.1614568500374642`, 
         2.161641281127358}, {-2.1147008147872084`, 2.114881256314905}}]}}, 
      {Arrowheads[{{0.020000000000000004`, 1.}}], 
       {LABColor[0.1886675222501131, 0.5225961012766809, -0.8572107619122568],
         ArrowBox[{{-2.1005592825051185`, 
         2.100738517375272}, {-2.0551825586503183`, 
         2.0553579216510722`}, {-1.9666550077322116`, 
         1.9668228169237365`}, {-1.8738648913891927`, 
         1.8740247830586592`}, {-1.7793093556589201`, 
         1.7794611791680115`}, {-1.6812229811541402`, 
         1.6813664352262225`}, {-1.5815084420905812`, 
         1.58164338779891}, {-1.5348979912215184`, 1.5350289597899593`}}]}}, 
      {Arrowheads[{{0.014058615823063031`, 1.}}], 
       {LABColor[0.1886675222501131, 0.5225961012766809, -0.8572107619122568],
         ArrowBox[{{-1.5207564589394285`, 
         1.5208862208503264`}, {-1.4820684126839703`, 
         1.4821948734516897`}, {-1.433815289303991, 
         1.4339376327671547`}, {-1.3876914512575795`, 
         1.3878098591021715`}, {-1.3022799878697644`, 
         1.302391107792193}, {-1.2332283955313692`, 
         1.2333336234738428`}, {-1.1838526320840799`, 
         1.1839536469302492`}, {-1.1486308050795546`, 
         1.148728814545375}, {-1.1309750408802697`, 
         1.1310715438289305`}, {-1.123135719932734, 1.1232315539739834`}}]}}}, 
     {RGBColor[0, 0, 1], Thickness[Large], 
      {Arrowheads[{{0.02, 1.}}], 
       {LABColor[0.1886675222501131, 0.5225961012766809, -0.8572107619122568],
         ArrowBox[{{4.999999697874915, 5.}, {4.987839028000196, 
         4.987839329390472}, {4.847115579873183, 4.8471158727602415`}, {
         4.698189622043083, 4.6981899059312875`}, {4.620302887515372, 
         4.620303166697269}, {4.539948148193086, 4.539948422519546}, {
         4.4568161091362875`, 4.456816378439492}, {4.434314290016454, 
         4.434314557959985}}]}}, 
      {Arrowheads[{{0.02, 1.}}], 
       {LABColor[0.1886675222501131, 0.5225961012766809, -0.8572107619122568],
         ArrowBox[{{4.420172154819992, 4.420172421908985}, {4.370597475405038,
          4.37059773949848}, {4.281232263816086, 4.281232522509632}, {
         4.188461041780828, 4.188461294868672}, {4.091675340251308, 
         4.091675587490875}, {3.990266690179568, 3.990266931291515}, {
         3.8942863811687123`, 3.8942866164810477`}, {3.85448674696153, 
         3.854486979868972}}]}}, 
      {Arrowheads[{{0.02, 1.}}], 
       {LABColor[0.1886675222501131, 0.5225961012766809, -0.8572107619122568],
         ArrowBox[{{3.8403446117650684`, 3.8403448438179715`}, {
         3.793785003615171, 3.793785232854708}, {3.688243725085611, 
         3.688243947947814}, {3.5769509006116187`, 3.5769511167489507`}, {
         3.459181199147866, 3.459181408168961}, {3.3338510367326917`, 
         3.333851238180709}, {3.2746592039066074`, 3.274659401777957}}]}}, 
      {Arrowheads[{{0.02, 1.}}], 
       {LABColor[0.1886675222501131, 0.5225961012766809, -0.8572107619122568],
         ArrowBox[{{3.2605170687101457`, 3.2605172657269565`}, {
         3.2002684165560704`, 3.200268609932355}, {3.0562416616720443`, 
         3.056241846345509}, {2.9637465962446186`, 2.963746775329067}, {
         2.8661746550750737`, 2.866174828263736}, {2.762752385669711, 
         2.7627525526090806`}, {2.6948316608516842`, 2.6948318236869424`}}]}}, 
      {Arrowheads[{{0.02, 1.}}], 
       {LABColor[0.1886675222501131, 0.5225961012766809, -0.8572107619122568],
         ArrowBox[{{2.6806895256552226`, 2.680689687635942}, {
         2.6527063355348335`, 2.652706495824668}, {2.5348774740262066`, 
         2.53487762719623}, {2.408106770499597, 2.408106916009498}, {
         2.314854825236656, 2.314854965111806}, {2.2160696110409317`, 
         2.2160697449469833`}, {2.165024911536824, 2.165025042358499}, {
         2.161525367066254, 2.161525497676469}, {2.1150041177967607`, 
         2.1150042455959284`}}]}}, 
      {Arrowheads[{{0.020000000000000004`, 1.}}], 
       {LABColor[0.1886675222501131, 0.5225961012766809, -0.8572107619122568],
         ArrowBox[{{2.100861982600299, 2.100862109544928}, {
         2.0552490246191693`, 2.055249148807634}, {1.9667027443766498`, 
         1.966702863214704}, {1.8738943243615986`, 1.873894437591702}, {
         1.7793218214845705`, 1.7793219290001283`}, {1.681221152883588, 
         1.681221254471411}, {1.5814982205135306`, 1.5814983160755935`}, {
         1.5351765747418373`, 1.5351766675049139`}}]}}, 
      {Arrowheads[{{0.014061060009762687`, 1.}}], 
       {LABColor[0.1886675222501131, 0.5225961012766809, -0.8572107619122568],
         ArrowBox[{{1.5210344395453759`, 1.5210345314539135`}, {
         1.4820589263292778`, 1.4820590158827194`}, {1.4338121377065334`, 
         1.4338122243446616`}, {1.3876985125499923`, 1.3876985964017037`}, {
         1.302315164873399, 1.3023152435658198`}, {1.2333032274113052`, 
         1.233303301933678}, {1.183968916792838, 1.1839689883341842`}, {
         1.1487961505358455`, 1.1487962199518764`}, {1.1311617996380463`, 
         1.1311618679885211`}, {1.1233276162181305`, 
         1.1233276840952249`}}]}}}, 
     {RGBColor[0, 0, 1], Thickness[Large], 
      {Arrowheads[{{0.019999999999999997`, 1.}}], 
       {LABColor[0.1886675222501131, 0.5225961012766809, -0.8572107619122568],
         ArrowBox[{{0.009207619821391353, -5.}, {
         0.009144468006483919, -4.9657067645426025`}, {
         0.008847428844771426, -4.8044060334772265`}, {
         0.008524773110248695, -4.629194773248427}, {
         0.008128914265057435, -4.414232137480391}, {
         0.007912025837264395, -4.2964555394017205`}, {
         0.007734403147960555, -4.200001356480755}}]}}, 
      {Arrowheads[{{0.020000000000000007`, 1.}}], 
       {LABColor[0.1886675222501131, 0.5225961012766809, -0.8572107619122568],
         ArrowBox[{{0.0076975727311247855`, -4.180001390392773}, {
         0.007679685119025505, -4.170287907187416}, {
         0.007428074848389818, -4.033656358797928}, {
         0.0071533777634063865`, -3.884488012193712}, {
         0.006894602018037679, -3.7439654067927406`}, {
         0.006608469684092123, -3.588587394072881}, {
         0.00628613882151387, -3.413552548569483}, {
         0.0062243560576939845`, -3.380002746873527}}]}}, 
      {Arrowheads[{{0.02, 1.}}], 
       {LABColor[0.1886675222501131, 0.5225961012766809, -0.8572107619122568],
         ArrowBox[{{0.006187525640858215, -3.360002780785546}, {
         0.006107872453406905, -3.316748829712188}, {
         0.005914736620438229, -3.2118705676232278`}, {
         0.0056503308148871095`, -3.0682906790743734`}, {
         0.005640863944214121, -3.0631498984727497`}, {
         0.0056313542025378804`, -3.057985837694443}, {
         0.005472866641023673, -2.971922574555578}, {
         0.005299841490180902, -2.8779649860587146`}, {
         0.004913101323601774, -2.6679540526790344`}, {
         0.004714308967427412, -2.5600041372663003`}}]}}, 
      {Arrowheads[{{0.02, 1.}}], 
       {LABColor[0.1886675222501131, 0.5225961012766809, -0.8572107619122568],
         ArrowBox[{{0.004677478550591642, -2.5400041711783192`}, {
         0.004408330934825231, -2.3938493445307634`}, {
         0.004254459300864278, -2.310292661617186}, {
         0.0040815353259830095`, -2.21639001455115}, {
         0.0038829165748180488`, -2.1085343716066376`}, {
         0.0036555351613838, -1.9850597832521149`}, {
         0.0033721918560709833`, -1.8311962925731518`}, {
         0.0032042618771608417`, -1.7400055276590736`}}]}}, 
      {Arrowheads[{{0.02, 1.}}], 
       {LABColor[0.1886675222501131, 0.5225961012766809, -0.8572107619122568],
         ArrowBox[{{0.003167431460325072, -1.7200055615710925`}, {
         0.002987956927325425, -1.6225457747417713`}, {
         0.0027092610932027902`, -1.4712059933820094`}, {
         0.0025173527287782535`, -1.366994281698013}, {
         0.0022531965668375633`, -1.2235499567450017`}, {
         0.0021565819871968003`, -1.171085486276583}, {
         0.002040246482511838, -1.1079119914203504`}, {
         0.001893107277733627, -1.0280112094417255`}, {
         0.0016942147868942723`, -0.9200069180518469}}]}}, 
      {Arrowheads[{{0.02, 1.}}], 
       {LABColor[
        0.18866752225011316`, 0.5225961012766809, -0.8572107619122566], 
        ArrowBox[CompressedData["
1:eJwBkQJu/SFib1JlAgAAACgAAAACAAAAn7Sk6pInWz8zcBth28zsvwVhJdIl
d1o/fLD5Kb0R7L8x+o12rx5ZP1sVJbtmpOq/3acrSJxtVz8PyXm3FNnov9kP
pxjCEFU/MrVps5JX5r9Jtrd5PDxUP9grBPYrduW/1VPSz4Y+Uz9LIbsuFmnk
v+SS2nrUAFI/ouqSBiMY478XfwxB+klQP1DgNlWwRuG/PbvcsrxRTz8Bi03x
0Jvgv7sQm3qj0U0/xVslqkGg37+BxJjovvFLP3Xlg+pHo92/GkVTLdReST86
nP6Ubujav8f9WFbdZkg/fOFbw3Dh2b9CQ5dOgz9HPyOzm5IwqNi/NeK3S/fO
RT99QQDVTiHXv0fCaaqk1kM/rlcFA2wK1b+tFtj14hFDPwpKMsa9OdS/uptY
uZImQj9cHIzTKkDTv4oK91fr/UA/rsJ+FYkF0r968CWhTVVAP3aU82qzUtG/
S37Q90sXPz+pXoM/03zQvwj+mXJvGj0/BvxHX/Pdzr8zYumQ+PI7P8yz/ZSU
pM2/lwjEwr2POj8KRmOn0ivMvyuO3wdpyzg//pXzWBRMyr+NPfnNx883P2UJ
CEYzQcm/egU0vCKhNj9Fro3lNgDIv7Bi1CyeHzU/cRoGUVVnxr81UMaxe0k0
PwHCS7I4hMW/fBlFuvBHMz9f4zclEnPEv9oZ67jn/zE/C7CF6ycXw79eWQde
mEkxPxYvgynMVcK/1f4G5FVuMD94XTQJQG3BvzaGY4Qsri4/gyRMEhRFwL99
8X09n3ctP8A97eLIQL+/FHpfZSMCLD9HlKa4qrS9v/2sIHKAJio/Wq9soDS8
u79emweS7B0pPyWOAQeYo7q/SEbOd6QjKD+PERn+JJq5vzfdONQ=
         "]]}}, 
      {Arrowheads[{{0.001804727745918657, 1.}}], 
       {LABColor[
        0.18866752225077446`, 0.5225961012766797, -0.8572107619106762], 
        ArrowBox[{{0.0001473372797919309, -0.080008342356639}, {
         0.00014497878603127762`, -0.07872761302245539}, {
         0.00013236560120806652`, -0.07187829416053415}, {
         0.00012359627743571434`, -0.06711630140754325}, {
         0.00011284530639367278`, -0.06127821770589831}, {
         0.00010537084930579761`, -0.057219374469066164`}, {
         0.00009620640618413283, -0.052242820647646564`}, {
         0.00008983505975074917, -0.04878299793723143}, {
         0.00008202255596383185, -0.04454058570776082}, {
         0.00007356730725928438, -0.03994914466840337}, {
         0.0000653005768668042, -0.035460074445676164`}, {
         0.0000556748770504248, -0.030233045092217872`}, {
         0.00004746837756933934, -0.0257766819710886}, {
         0.00004047171404669814, -0.021977294258323583`}, {
         0.000024852832832110867`, -0.013495796587068128`}, {
         0.0000143995294774034, -0.007819354923815422}}]}}}, 
     {RGBColor[0, 0, 1], Thickness[Large], 
      {Arrowheads[{{0.02, 1.}}], 
       {LABColor[0.1886675222501349, 0.5225961012766809, -0.8572107619122047],
         ArrowBox[CompressedData["
1:eJwB4QEe/iFib1JlAgAAAB0AAAACAAAADXiLBgl/zD8j4vQ6WHw6Pye1atfH
qc0/LU7NMQOSOz90rr9uxbbPPzO7HI/2eT0/Pmo4tXyq0D841dtT8fo+PwK0
HmApV9E/Lw4KifYdQD9KLN3sHILSPxH3SoPSM0E/Mod8RzNv0z9xSjqqLhBC
P5vUPhdhNdQ/lci0BmHIQj+mzTBZ+B7WP0Sp2W9tj0Q/673IeVuH1z82EQtb
Y95FP4CXYUj0qNg/SDtLjI3rRj+Z5NGteJzZPy30tZvjzUc/0rDfkjwD3D+8
KxfLRwlKPwggQ7BhyN0/FKn9VXSuSz+WTvcdtDTfPx7JtnwSAU0/KsoIy5Iz
4D+1SW0R5R1OPz+dsyZZsuE/OjYqU7dyUD9cq5OwLc3iP62Qa3eXeVE/FRRi
T8mw4z93O34ZJE1SP8B0LFpbcOQ/lXM/DTL/Uj8YAKBaYEHmP5c3qQFor1Q/
li9/p1ub5z9NM5ZJ+vBVPyq1FfOjsug/OuT6Q470Vj9UY9wjZp7pP1JoAEGu
z1c/MjPLg+5J6z8vm16oDF1ZP3vrv9ivnew/09grbtWYWj//gjSG97ntPx1W
moYOoVs/7TatDtyu7j/xF9zgq4RcP08Mx4usXPA/kJZC4UtqXj8ssNdG
         "]]}}, 
      {Arrowheads[{{0.02, 1.}}], 
       {LABColor[
        0.18866752225011313`, 0.5225961012766809, -0.8572107619122566], 
        ArrowBox[{{1.0426254572403333`, 0.0018927041678512397`}, {
         1.0513075438709147`, 0.0019084649776772741`}, {1.1180418714280098`, 
         0.002029609477870452}, {1.1706127812317029`, 
         0.0021250427702404133`}, {1.318910477883726, 
         0.0023942513020164826`}, {1.4163156358871072`, 
         0.002571073330716202}, {1.4895799796826013`, 0.002704071933324323}, {
         1.6870228258635633`, 0.0030624948888391883`}, {1.7660306366182634`, 
         0.003205919751209255}, {1.8305966043820516`, 0.003323127973432532}, {
         1.8426241390814961`, 0.0033449618591261236`}}]}}, 
      {Arrowheads[{{0.020000000000000007`, 1.}}], 
       {LABColor[0.1886675222501131, 0.5225961012766809, -0.8572107619122568],
         ArrowBox[{{1.8626241061275253`, 0.0033812683014079956`}, {
         1.8851505655396579`, 0.003422161148710157}, {2.050807148837878, 
         0.0037228817032134262`}, {2.111101400545058, 
         0.0038323353720368476`}, {2.163003856511516, 0.003926555203374408}, {
         2.2084276144104154`, 0.004009014091460903}, {2.3512372461199833`, 
         0.004268260001167954}, {2.4905778914790293`, 0.004521208572863298}, {
         2.626070688303751, 0.004767172048513268}, {2.6626227879686883`, 
         0.00483352599268288}}]}}, 
      {Arrowheads[{{0.01192916745501179, 1.}}], 
       {LABColor[0.1886675222501131, 0.5225961012766809, -0.8572107619122568],
         ArrowBox[CompressedData["
1:eJwBUQGu/iFib1JlAgAAABQAAAACAAAAW1lC6wJ2BUAECLmwY/JzP2Mxcaa2
AgZAyLILGip1dD98sDH4goAGQGeZykoW6nQ/crDeH7zkBkCNPG4+PUd1P6y8
UkT3NQdACRwZN72SdT+7Qd6/3xMIQHDhbaj9YHY/Ya4c018uCEC2hrAXn3l2
P5xoEM9LRghA5lAHAtuPdj+aiTX+/l0IQKhQdyHipXY/sk8URvlmCECDBnZC
Oq52P+ScG+HLdghAt5aiFO+8dj9HVeTVz4EIQPvIMRQsx3Y/lcqj2cmqCEAi
7Vz8Qe12P6QvUJFDyAhAlv59U6cIdz8SORZpCOAIQCuhnNy+Hnc/76F2Nn8L
CUC88e+gJEd3PwXGNuWUJAlAJPkhPXVedz/sL+pbszMJQN9IpqCCbHc/XfgL
Ftk9CUAN4WQT8XV3P9Pj10c/RwlAYVM1ga1+dz8JSovi
         "]]}}}, 
     {RGBColor[0, 0, 1], Thickness[Large], 
      {Arrowheads[{{0.019999999999999997`, 1.}}], 
       {LABColor[0.1886675222501131, 0.5225961012766809, -0.8572107619122568],
         ArrowBox[{{0.009076457386661935, 5.}, {0.009014258343682736, 
         4.965736057401315}, {0.00872144846864591, 4.804434206600408}, {
         0.008403386762415317, 4.629221735103549}, {0.008013164238202225, 
         4.414257621028308}, {0.007799363921453242, 4.296480217554146}, {
         0.007624226597549877, 4.200001318110002}}]}}, 
      {Arrowheads[{{0.020000000000000004`, 1.}}], 
       {LABColor[0.1886675222501131, 0.5225961012766809, -0.8572107619122568],
         ArrowBox[{{0.007587920827822076, 4.180001351062752}, {
         0.007570331334926144, 4.170311726495252}, {0.007322303571366409, 
         4.033679253607638}, {0.007051517723519516, 3.884509904647317}, {
         0.006796426591439031, 3.743986393538595}, {0.006514368415994054, 
         3.588607392994028}, {0.006196627169954849, 3.413571455235904}, {
         0.006135690038710018, 3.3800026691727534`}}]}}, 
      {Arrowheads[{{0.020000000000000004`, 1.}}], 
       {LABColor[0.1886675222501131, 0.5225961012766809, -0.8572107619122568],
         ArrowBox[{{0.006099384268982216, 3.3600027021255032`}, {
         0.006020899126317626, 3.3167671426329166`}, {0.005830513361362472, 
         3.211888247242007}, {0.0055698781514290675`, 3.068310638253056}, {
         0.005560546296974819, 3.0631699462095052`}, {0.005551172184038498, 
         3.058005974994206}, {0.00539494106136592, 2.9719420427698537`}, {
         0.0052243793406677634`, 2.8779837320368573`}, {0.00484314539969902, 
         2.6679712102301796`}, {0.00464715347987016, 2.5600040202355046`}}]}}, 
      {Arrowheads[{{0.020000000000000004`, 1.}}], 
       {LABColor[0.1886675222501131, 0.5225961012766809, -0.8572107619122568],
         ArrowBox[{{0.0046108477101423585`, 2.5400040531882544`}, {
         0.004345561854156625, 2.3938645162056993`}, {0.004193881058180264, 
         2.3103072484774008`}, {0.004023419220377362, 2.2164039608062653`}, {
         0.0038276284995539768`, 2.108547606458641}, {0.0036034846271946327`, 
         1.985072189337899}, {0.0033241757676439367`, 1.8312077201667294`}, {
         0.003158616921030302, 1.7400053712982557`}}]}}, 
      {Arrowheads[{{0.02, 1.}}], 
       {LABColor[0.1886675222501131, 0.5225961012766809, -0.8572107619122568],
         ArrowBox[{{0.0031223111513025, 1.7200054042510058`}, {
         0.0029454120823628792`, 1.6225560022411545`}, {
         0.0026706849698601796`, 1.4712155062749543`}, {
         0.0024815097447006967`, 1.36700346786585}, {0.002221116173886095, 
         1.223558972000505}, {0.002125877082240439, 1.171094068796303}, {
         0.002011197863987676, 1.107920071846079}, {0.0018661535230486584`, 
         1.0280186660662407`}, {0.001670080362190442, 0.9200067223610071}}]}}, 
      {Arrowheads[{{0.02, 1.}}], 
       {LABColor[
        0.18866752225011316`, 0.5225961012766809, -0.8572107619122566], 
        ArrowBox[CompressedData["
1:eJwBkQJu/SFib1JlAgAAACgAAAACAAAAh/hkHIzEWj+cDYj32szsP18N0Aqv
Flo/BSLmXMoR7D81xF0iIMNYP7fxXytzpOo/pKbqWzcYVz/dNgAxINnoP12t
fp35w1Q/K1x3y5xX5j+ErkiZevJTP+5PD581duU/KpykqGH4Uj9cX5dSH2nk
P03aC0Q1v1E/IDw8gisY4z93PRSMmg5QP3oaC+O3RuE/+x29v5PfTj8A/R0w
2JvgP8pRnIryZE0/4Ku6ak+g3z/0WV4k44tLP2vxjL1Uo90/03lzF1oCST8d
qdUceujaPztvVhXrDUg//Mt21nvh2T9YbXOcxepGP4feXho7qNg/zlTk83h/
RT88YUWuWCHXP5yW45FUjkM/Ie4+63QK1T8pL2YiYMxCP5EFqWrGOdQ/g3HO
vmnkQT+mB38sM0DTP8R5JuD7v0A/lrlJG5EF0j8/mM3gxBlAP/jJmj+7UtE/
tD+I2vilPj9mM3jh2nzQP2DZJ6tbsDw/Y84IRgLezj+6Fkq3GY07PwMWXeWi
pM0/WzEmru0uOj/IT/9D4CvMP//9xqUJcTg/mCkiEiFMyj8z/l2S/Xg3P9Ta
IX0/Qck/6MchmKdONj9O1jSAQgDIP3P8SC+g0jQ/vTpNJGBnxj+k4Rgxiv8z
PzegKhdDhMU/j+u47akBMz+OekUFHHPEP/HtaI9MvjE//LxMIjEXwz8ym52y
lQoxP7hjjALVVcI/9p7FY3IyMD/I7XpxSG3BP+3PHidZPi4/Bwrl6htFwD/P
hMTKNwwtPxLew/TXQL8/OLzVPQ2cKz8y0dAKubS9P5SAp+ovxyk/bFlo/kG8
uz/92oljYMIoPzQkbd2ko7o/ISN4ZZnLJz8D5rAMIZq5P/yZK6Y=
         "]]}}, 
      {Arrowheads[{{0.001804720325277564, 1.}}], 
       {LABColor[
        0.18866752225077443`, 0.5225961012766797, -0.8572107619106761], 
        ArrowBox[{{0.00014523803362277918`, 0.08000810637650858}, {
         0.00014291461514694955`, 0.07872819155024391}, {
         0.0001304810135070953, 0.07187882229185585}, {0.0001218365450331938, 
         0.06711679449530347}, {0.00011123864351344504`, 
         0.061278667862701953`}, {0.00010387060579049954`, 
         0.05721979477540415}, {0.00009483664364837762, 
         0.052243204373846414`}, {0.00008855601079989834, 
         0.048783356229950094`}, {0.00008085473944606294, 
         0.04454091282623149}, {0.00007251987441526746, 
         0.03994943804938533}, {0.00006437084363001549, 
         0.035460334846396054`}, {0.000054882192094592255`, 
         0.030233267097823247`}, {0.00004679253468603992, 
         0.02577687124648577}, {0.00003989548790077342, 
         0.02197745563120295}, {0.000024498984401676278`, 
         0.01349589567713835}, {0.000014194512517558712`, 
         0.007819412306401539}}]}}}, 
     {RGBColor[0, 0, 1], Thickness[Large], 
      {Arrowheads[{{0.02000000000000001, 1.}}], 
       {LABColor[0.1886675222501131, 0.5225961012766809, -0.8572107619122568],
         ArrowBox[{{5., -1.9996105935853998`}, {
         4.914619913248426, -1.9654652083954625`}, {
         4.749573187536484, -1.8994593721614255`}, {
         4.577875804687298, -1.8307937910342011`}, {
         4.39930915612556, -1.759381038609183}, {
         4.257198700580411, -1.7025479241357178`}}]}}, 
      {Arrowheads[{{0.019999999999999997`, 1.}}], 
       {LABColor[0.1886675222501131, 0.5225961012766809, -0.8572107619122568],
         ArrowBox[{{4.238628668094922, -1.6951213573994757`}, {
         4.214219989600627, -1.6853597869809533`}, {
         4.022955052861858, -1.6088687082440962`}, {
         3.859674908748978, -1.543569367066043}, {
         3.6935021044331506`, -1.4771131870908987`}, {
         3.6642374404763807`, -1.4654096006777637`}, {
         3.5000874540390208`, -1.3997623903143548`}, {
         3.4958273686753336`, -1.3980586879497934`}}]}}, 
      {Arrowheads[{{0.020000000000000004`, 1.}}], 
       {LABColor[0.1886675222501131, 0.5225961012766809, -0.8572107619122568],
         ArrowBox[{{3.477257336189844, -1.3906321212135513`}, {
         3.3420483719796183`, -1.3365590657770563`}, {
         3.2063101446589903`, -1.2822743463160902`}, {
         3.081153415538795, -1.2322214020346418`}, {
         2.969801032971024, -1.187689121273944}, {
         2.8754758453076703`, -1.1499663923752295`}, {
         2.740738714369229, -1.0960820335004675`}, {
         2.734456036770255, -1.0935694517638697`}}]}}, 
      {Arrowheads[{{0.002523742985121382, 1.}}], 
       {LABColor[0.1886675222501131, 0.5225961012766809, -0.8572107619122568],
         ArrowBox[{{2.7158860042847652`, -1.0861428850276276`}, {
         2.6759744437337156`, -1.0701813691707467`}, {
         2.6429107930753064`, -1.0569584839469142`}, {
         2.6270494695584663`, -1.0506151898404026`}, {
         2.6221540258473035`, -1.0486573936193744`}}]}}}, 
     {RGBColor[0, 0, 1], Thickness[Large], 
      {Arrowheads[{{0.020000000000000004`, 1.}}], 
       {LABColor[0.1886675222501131, 0.5225961012766809, -0.8572107619122568],
         ArrowBox[{{5., 2.0082070708231323`}, {4.921764397413362, 
         1.9767844127622134`}, {4.756027340813057, 1.9102175469697844`}, {
         4.583544626319834, 1.840941345601773}, {4.404080689948846, 
         1.7688611964061787`}, {4.257639569699639, 1.7100443777774348`}}]}}, 
      {Arrowheads[{{0.019999999999999997`, 1.}}], 
       {LABColor[0.1886675222501131, 0.5225961012766809, -0.8572107619122568],
         ArrowBox[{{4.239080558942129, 1.7025903104512923`}, {
         4.217962434985389, 1.694108397280803}, {4.0255167647147605`, 
         1.6168142461234485`}, {3.8624425526737705`, 1.5513168889855231`}, {
         3.696398794017956, 1.484626838945792}, {3.6670944902328424`, 
         1.4728570169324287`}, {3.502785693191574, 1.4068637993290853`}, {
         3.4967201286417686`, 1.4044276174055945`}}]}}, 
      {Arrowheads[{{0.019999999999999997`, 1.}}], 
       {LABColor[0.1886675222501131, 0.5225961012766809, -0.8572107619122568],
         ArrowBox[{{3.4781611178842597`, 1.396973550079452}, {
         3.3443775982897233`, 1.3432405480775815`}, {3.2077892023558263`, 
         1.288380991576213}, {3.081673676853658, 1.237727773565407}, {
         2.9693234800871626`, 1.192603281654438}, {2.8740310703602843`, 
         1.1543299034525796`}, {2.737734263873171, 1.099587461348973}, {
         2.735800687583899, 1.0988108570337545`}}]}}, 
      {Arrowheads[{{0.002671396134436361, 1.}}], 
       {LABColor[0.1886675222501131, 0.5225961012766809, -0.8572107619122568],
         ArrowBox[{{2.71724167682639, 1.091356789707612}, {2.67228017045286, 
         1.0732983867047756`}, {2.638919821619881, 1.0598994890224727`}, {
         2.622971590265102, 1.0534940188277144`}, {2.6180847376332452`, 
         1.0515312564258412`}}]}}}, 
     {RGBColor[0, 0, 1], Thickness[Large], 
      {Arrowheads[{{0.020000000000000004`, 1.}}], 
       {LABColor[0.1886675222501131, 0.5225961012766809, -0.8572107619122568],
         ArrowBox[{{-2.0658328753259974`, -5.}, {-2.0532884285871162`, \
-4.969638282726764}, {-1.9915566596644192`, -4.820226949264091}, \
{-1.9251960257764382`, -4.659612228972381}, {-1.8533714128256402`, \
-4.485772869049658}, {-1.7868796112331313`, -4.324840679455144}, \
{-1.7603470031227453`, -4.2606229771732025`}}]}}, 
      {Arrowheads[{{0.019999999999999997`, 1.}}], 
       {LABColor[0.1886675222501131, 0.5225961012766809, -0.8572107619122568],
         ArrowBox[{{-1.752709856317664, -4.242138551602532}, \
{-1.7143341489681403`, -4.149256625363781}, {-1.6340908716262343`, \
-3.955041308383593}, {-1.5904578829800549`, -3.849435019590038}, \
{-1.5439044359492433`, -3.736760253913591}, {-1.5177434323208217`, \
-3.673441957596195}, {-1.5159414139033893`, -3.6690804759900226`}, \
{-1.47290206474876, -3.5649109914477712`}, {-1.4472239841144123`, \
-3.5027615287757348`}}]}}, 
      {Arrowheads[{{0.02, 1.}}], 
       {LABColor[0.1886675222501131, 0.5225961012766809, -0.8572107619122568],
         ArrowBox[{{-1.439586837309331, -3.484277103205065}, \
{-1.4265430477051468`, -3.4527068107579426`}, {-1.3779808224189243`, \
-3.3351701361647494`}, {-1.3250121806474826`, -3.206968473764825}, \
{-1.2661334711446284`, -3.064462489359957}, {-1.1998410426641677`, \
-2.90401284875193}, {-1.1464229460240358`, -2.774723356658572}, \
{-1.1341009651060794`, -2.7449000803782675`}}]}}, 
      {Arrowheads[{{0.02, 1.}}], 
       {LABColor[0.1886675222501131, 0.5225961012766809, -0.8572107619122568],
         ArrowBox[{{-1.126463818300998, -2.7264156548075977`}, \
{-1.0860201349520069`, -2.628528541498374}, {-1.0391226897803294`, \
-2.515021186349238}, {-0.9860979864811924, -2.3866838364782588`}, \
{-0.9436611693938992, -2.2839726791669577`}, {-0.895509649879412, \
-2.1674300486144045`}, {-0.8209779460977462, -1.9870386319808002`}}]}}, 
      {Arrowheads[{{0.02, 1.}}], 
       {LABColor[0.1886675222501131, 0.5225961012766809, -0.8572107619122568],
         ArrowBox[{{-0.813340799292665, -1.9685542064101302`}, \
{-0.7406081440943749, -1.792517083400331}, {-0.6742552629233708, \
-1.631921127252297}, {-0.6142221332418148, -1.4866210635380859`}, \
{-0.5598165760630844, -1.3549415897806916`}, {-0.5104176661979284, \
-1.2353798613002094`}, {-0.5078549270894133, -1.2291771835833327`}}]}}, 
      {Arrowheads[{{0.017747384200065948`, 1.}}], 
       {LABColor[0.1886675222501131, 0.5225961012766809, -0.8572107619122568],
         ArrowBox[{{-0.500217780284332, -1.2106927580126627`}, \
{-0.4654825976708886, -1.1266221077961927`}, {-0.4245346315421572, \
-1.0275144630834767`}, {-0.3871577145973585, -0.9370499405385433}, \
{-0.375732811993869, -0.9093978909948779}, {-0.36291092614262854`, \
-0.8783646791499529}, {-0.3482459780341006, -0.8428706460079598}, \
{-0.3084626182694753, -0.7465817345481027}, {-0.295336801000668, \
-0.7148129079755853}, {-0.27952359808248817`, -0.6765397177600301}, \
{-0.2593653318893411, -0.627750034833801}, {-0.2507686276451508, \
-0.6069431623445787}, {-0.2408662088014872, -0.582976027921614}, \
{-0.22913902320016438`, -0.5545923533722575}}]}}}, 
     {RGBColor[0, 0, 1], Thickness[Large], 
      {Arrowheads[{{0.019999999999999997`, 1.}}], 
       {LABColor[0.1886675222501131, 0.5225961012766809, -0.8572107619122568],
         ArrowBox[{{-2.0657881296987752`, 5.}, {-2.053233563685238, 
         4.96961313255448}, {-1.9915035535910686`, 
         4.820202819834823}, {-1.9251448014979091`, 
         4.65958917524283}, {-1.8533222138135215`, 
         4.485750951826229}, {-1.7868322457396149`, 
         4.32481971420797}, {-1.7603079094743959`, 4.26062064198974}}]}}, 
      {Arrowheads[{{0.020000000000000004`, 1.}}], 
       {LABColor[0.1886675222501131, 0.5225961012766809, -0.8572107619122568],
         ArrowBox[{{-1.7526709039687864`, 
         4.242136158039483}, {-1.7142887639152573`, 
         4.149236650336518}, {-1.6340476470978642`, 
         3.9550223558892617`}, {-1.590415818163404, 
         3.849416586577327}, {-1.5438635941127452`, 
         3.736742340410933}, {-1.5177024677699689`, 
         3.6734223755832938`}, {-1.515900439600005, 
         3.669060775901175}, {-1.47286229608366, 
         3.5648919531220913`}, {-1.4471906837444073`, 
         3.5027568000292226`}}]}}, 
      {Arrowheads[{{0.02, 1.}}], 
       {LABColor[0.1886675222501131, 0.5225961012766809, -0.8572107619122568],
         ArrowBox[{{-1.4395536782387979`, 
         3.484272316078966}, {-1.4265045615490168`, 
         3.452688446217918}, {-1.3779436665250293`, 
         3.335152445488094}, {-1.324976450522352, 
         3.2069514571069653`}, {-1.266099282718649, 
         3.064446117480756}, {-1.1998085322915828`, 
         2.9039970630156877`}, {-1.1463920566004724`, 
         2.77470869378951}, {-1.1340734580144178`, 2.744892958068706}}]}}, 
      {Arrowheads[{{0.02, 1.}}], 
       {LABColor[0.1886675222501131, 0.5225961012766809, -0.8572107619122568],
         ArrowBox[{{-1.1264364525088084`, 
         2.726408474118449}, {-1.0859910519350922`, 
         2.6285150842004477`}, {-1.0390949977333452`, 
         2.5150086371269404`}, {-0.986071839179568, 
         2.3866722463047387`}, {-0.9436362786367287, 
         2.2839619055569025`}, {-0.8954861585472503, 
         2.1674201377994815`}, {-0.820956232284429, 1.9870291161081888`}}]}}, 
      {Arrowheads[{{0.02, 1.}}], 
       {LABColor[0.1886675222501131, 0.5225961012766809, -0.8572107619122568],
         ArrowBox[{{-0.8133192267788196, 
         1.9685446321579323`}, {-0.7405891272102403, 
         1.7925098817327167`}, {-0.6742381258930855, 
         1.6319149969929398`}, {-0.6142066713520372, 
         1.486615840516032}, {-0.559802607726012, 
         1.354937129510082}, {-0.5104050310545112, 
         1.2353760381248204`}, {-0.5078390065544404, 1.229165274147672}}]}}, 
      {Arrowheads[{{0.017747079974196223`, 1.}}], 
       {LABColor[0.1886675222501131, 0.5225961012766809, -0.8572107619122568],
         ArrowBox[{{-0.5002020010488308, 
         1.2106807901974155`}, {-0.4654711545780263, 
         1.1266188141130895`}, {-0.4245242565128961, 
         1.0275116078210753`}, {-0.38714829882453217`, 
         0.937047447554519}, {-0.3757236813461776, 
         0.9093954891709155}, {-0.36290210934565403`, 
         0.8783623647759342}, {-0.3482375115600148, 
         0.84286841073773}, {-0.30845503123229345`, 
         0.7465795422042414}, {-0.29532948147779464`, 
         0.7148106749961295}, {-0.2795165742134052, 
         0.6765373713667413}, {-0.25935862897836437`, 
         0.6277474084822605}, {-0.25076210484274075`, 
         0.6069405212414158}, {-0.24085988094967314`, 
         0.5829733395379574}, {-0.22913290610597398`, 
         0.5545895603035178}}]}}}, 
     {RGBColor[0, 0, 1], Thickness[Large], 
      {Arrowheads[{{0.02000000000000001, 1.}}], 
       {LABColor[0.1886675222501131, 0.5225961012766809, -0.8572107619122568],
         ArrowBox[{{2.0767458750696526`, -5.}, {
         2.0611524574400457`, -4.96245708775253}, {
         1.9991681304016113`, -4.813222827117835}, {
         1.9325369221595312`, -4.6528006757078915`}, {
         1.8604206454891106`, -4.4791726032120165`}, {
         1.7936628152189016`, -4.31844559498341}, {
         1.7698831431508601`, -4.261193351573406}}]}}, 
      {Arrowheads[{{0.02, 1.}}], 
       {LABColor[0.1886675222501131, 0.5225961012766809, -0.8572107619122568],
         ArrowBox[{{1.7622115748528904`, -4.242723185362742}, {
         1.720829155981945, -4.143090343020976}, {
         1.6402701894664908`, -3.9491355421892362`}, {
         1.5964670939641006`, -3.8436746477480206`}, {
         1.5497336310084722`, -3.7311585630487767`}, {
         1.523437539022967, -3.667847754776139}, {
         1.5216261878475352`, -3.6634867224582797`}, {
         1.4784162707967416`, -3.5594539720637606`}, {
         1.4553488429340984`, -3.5039165369361487`}}]}}, 
      {Arrowheads[{{0.020000000000000007`, 1.}}], 
       {LABColor[0.1886675222501131, 0.5225961012766809, -0.8572107619122568],
         ArrowBox[{{1.4476772746361286`, -3.4854463707254837`}, {
         1.431875115610025, -3.4474008900150097`}, {
         1.383123391230863, -3.3300256132312605`}, {
         1.3299505284668112`, -3.2020059469775157`}, {
         1.2708490294631778`, -3.0597124200873966`}, {
         1.2043113963652718`, -2.8995155613945287`}, {
         1.1506694088897882`, -2.770366424469713}, {
         1.140814542717336, -2.7466397222988905`}}]}}, 
      {Arrowheads[{{0.019999999999999997`, 1.}}], 
       {LABColor[0.1886675222501131, 0.5225961012766809, -0.8572107619122568],
         ArrowBox[{{1.1331429744193662`, -2.7281695560882255`}, {
         1.0900159568168715`, -2.6243363954684935`}, {
         1.042925377504144, -2.5109605128484116`}, {
         0.9896849508499452, -2.3827781789063414`}, {
         0.9470737884369731, -2.2801869978559806`}, {
         0.8987268760838353, -2.1637863516972002`}, {
         0.8262802425005736, -1.9893629076616326`}}]}}, 
      {Arrowheads[{{0.019999999999999997`, 1.}}], 
       {LABColor[0.1886675222501131, 0.5225961012766809, -0.8572107619122568],
         ArrowBox[{{0.8186086742026037, -1.9708927414509678`}, {
         0.8169789609479791, -1.9669690229204806`}, {
         0.7432017057741214, -1.7893419572801477`}, {
         0.6765863554534686, -1.6289579856051861`}, {
         0.6163190128047839, -1.4838575586050282`}, {
         0.5617043386510556, -1.3523665687604076`}, {
         0.5121184985522349, -1.2329830642737125`}, {
         0.5117459422838112, -1.2320860930243749`}}]}}, 
      {Arrowheads[{{0.017874204551369878`, 1.}}], 
       {LABColor[0.1886675222501131, 0.5225961012766809, -0.8572107619122568],
         ArrowBox[{{0.5040743739858414, -1.21361592681371}, {
         0.46701607459969885`, -1.1243938899939674`}, {
         0.4259179995056674, -1.0254456373757865`}, {
         0.38840616831743835`, -0.9351316715734688}, {
         0.3769403954751836, -0.9075265298469439}, {
         0.3640728482558756, -0.8765464581545507}, {
         0.34935589912401555`, -0.8411137427016634}, {
         0.309432186479277, -0.7449929001758548}, {
         0.29626011802900265`, -0.7132796592627543}, {
         0.28039099035315607`, -0.675072943972386}, {
         0.2601606521881947, -0.6263661223823761}, {
         0.25153402725219015`, -0.6055965495627956}, {
         0.24159686709379563`, -0.5816717153361206}, {
         0.22982801201040762`, -0.5533368689192635}}]}}}, 
     {RGBColor[0, 0, 1], Thickness[Large], 
      {Arrowheads[{{0.019999999999999997`, 1.}}], 
       {LABColor[0.1886675222501131, 0.5225961012766809, -0.8572107619122568],
         ArrowBox[{{2.076547864961644, 5.}, {2.060988109054674, 
         4.9625345599552135`}, {1.9990090615384035`, 4.813298781281229}, {
         1.9323835069260922`, 4.6528749457980485`}, {1.8602733213301264`, 
         4.479244983270559}, {1.7935210328431073`, 4.318515992590028}, {
         1.7697100869701685`, 4.261182987474399}}]}}, 
      {Arrowheads[{{0.020000000000000007`, 1.}}], 
       {LABColor[0.1886675222501131, 0.5225961012766809, -0.8572107619122568],
         ArrowBox[{{1.7620391425203816`, 4.242712562161259}, {
         1.72069337127065, 4.143158460983592}, {1.6401409656368686`, 
         3.9492009630781224`}, {1.5963414009030166`, 3.843738513902502}, {
         1.5496116700607399`, 3.731220686524755}, {1.523317367980954, 
         3.6679081510338585`}, {1.5215061392211493`, 3.66354699762544}, {
         1.478299804491273, 3.559512952807806}, {1.455201364528906, 
         3.503895549635658}}]}}, 
      {Arrowheads[{{0.02, 1.}}], 
       {LABColor[0.1886675222501131, 0.5225961012766809, -0.8572107619122568],
         ArrowBox[{{1.447530420079119, 3.485425124322518}, {
         1.4317624696596722`, 3.4474583847026294`}, {1.3830147159099382`, 
         3.3300814761991635`}, {1.3298461243239368`, 3.2020598868991175`}, {
         1.2707492710207302`, 3.059763977663483}, {1.20421673211938, 
         2.8995641093532494`}, {1.1505794859053307`, 2.7704140735676788`}, {
         1.1406926420876438`, 2.7466081117969168`}}]}}, 
      {Arrowheads[{{0.019999999999999997`, 1.}}], 
       {LABColor[0.1886675222501131, 0.5225961012766809, -0.8572107619122568],
         ArrowBox[{{1.1330216976378569`, 2.7281376864837767`}, {
         1.0899313332372882`, 2.6243828799424773`}, {1.0428448364142533`, 
         2.5110060163085044`}, {0.9896089607156239, 2.38282241746906}, {
         0.9470014842837609, 2.28023032905445}, {0.8986586939647749, 
         2.1638285086709867`}, {0.8261839196463815, 1.9893206739581757`}}]}}, 
      {Arrowheads[{{0.019999999999999997`, 1.}}], 
       {LABColor[0.1886675222501131, 0.5225961012766809, -0.8572107619122568],
         ArrowBox[{{0.8185129751965946, 1.9708502486450357`}, {
         0.816917732871706, 1.9670091565329642`}, {0.7431466865045075, 
         1.7893801030159122`}, {0.6765368713578547, 1.628994165685536}, {
         0.6162744647776607, 1.4838917878472406`}, {0.5616641948074657, 
         1.3523988642030178`}, {0.5120822888552492, 1.2330134486563062`}, {
         0.5116751972051193, 1.2320332361194346`}}]}}, 
      {Arrowheads[{{0.017872104718770616`, 1.}}], 
       {LABColor[0.1886675222501131, 0.5225961012766809, -0.8572107619122568],
         ArrowBox[{{0.5040042527553324, 1.2135628108062946`}, {
         0.46698338471369266`, 1.124422394959623}, {0.4258884647879235, 
         1.025472304236508}, {0.38837946798342027`, 0.9351565512567516}, {
         0.37691454840023236`, 0.9075508317435159}, {0.3640479498790404, 
         0.8765700902487139}, {0.34933207425664686`, 0.8411365809357336}, {
         0.3094111952105109, 0.7450133956248249}, {0.2962400390558533, 
         0.7132993273461702}, {0.2803719877759275, 0.6750915606298974}, {
         0.2601429792148491, 0.6263832960567326}, {0.2515169510143294, 
         0.6056131795906741}, {0.24158047015500828`, 0.5816876996463322}, {
         0.22981240775840564`, 0.5533520600129543}}]}}}, 
     {RGBColor[0, 0, 1], Thickness[Large], 
      {Arrowheads[{{0.019999999999999997`, 1.}}], 
       {LABColor[
        0.18866752225013655`, 0.5225961012766809, -0.8572107619122007], 
        ArrowBox[CompressedData["
1:eJwB4QEe/iFib1JlAgAAAB0AAAACAAAAg4XrXHr5y7+hoDPzKVGoPoXda6Lk
Hs2/iuW7izdQqT5zAiih6yjPv3XvvSj+Fas+U3ZDZdlh0L+rzVl7EHusPsse
i8fVDNG/YmwzX1OkrT4vpcDVKDXSv6bfeWF9p68+ghzL1cgf07//9A68sZ+w
PsX/Uh+549O/g7uN6ANKsT6HRvEl0cXVv4IVtyIU7bI+ZQtHGako17/cpcVi
hyG0PjXTZovLRdi/4HQCT2IZtT6xeLtljjXZv5gALkzM6bU+4Nw91CqT27/J
dIvHOvi3PlKRqjCCUd2/vitv/TZ8uT5P4j7EV7jev3N1qksitLo+p6nACynm
37/ainKrfbq7Prv7+2OabOG/Yzkw1tFKvj4BDYtrdYPivwV0YZXOF8A+elDC
1tVj479XdMgP2drAPnHe3Q+pIOS/eeRQQ/x+wT7rLGQ4z+7lv+PVAy62EMM+
xCbJUvJF578CQ1hm/DrEPq9NYnqnWui/3KAdFYQrxT7Ti6IE90Ppv5NcDKhS
9sU+dd6/oNo067+jBVlEP6bHPskbB8dHsuy/Weat+83xyD41e+OJLevtv/J4
E/3KAco+RBJlAJn07r/6RnHJgujKPh3waRj8S/C/2m+nfw1VzD7uAf1y
         "]]}}, 
      {Arrowheads[{{0.019999999999999997`, 1.}}], 
       {LABColor[
        0.18866752225011313`, 0.5225961012766809, -0.8572107619122566], 
        ArrowBox[{{-1.0385509637511916`, 
         3.4437849061347325`*^-6}, {-1.0528167781693916`, 
         3.4910896587004296`*^-6}, {-1.1156246334343074`, 
         3.6993574775147897`*^-6}, {-1.1659745350079422`, 
         3.8663153227401815`*^-6}, {-1.18876635018915, 
         3.941891882624111*^-6}, {-1.2097316163919107`, 
         4.011411694190587*^-6}, {-1.2470920072813896`, 
         4.135296948475811*^-6}, {-1.2803540123394936`, 
         4.245592153010732*^-6}, {-1.3406925776308294`, 
         4.445671925367391*^-6}, {-1.3907646316187883`, 
         4.611708441399365*^-6}, {-1.4338149408543561`, 
         4.754461190493533*^-6}, {-1.5116839928912333`, 
         5.012671211397103*^-6}, {-1.5743243897417594`, 
         5.220383746185922*^-6}, {-1.627068654400726, 
         5.395281183921333*^-6}, {-1.7104930916874668`, 
         5.671912594375341*^-6}, {-1.7776910844382567`, 
         5.894737897355044*^-6}, {-1.8342441563907488`, 
         6.082265156375721*^-6}, {-1.8385509637467934`, 
         6.09654632184959*^-6}}]}}, 
      {Arrowheads[{{0.020000000000000004`, 1.}}], 
       {LABColor[0.1886675222501131, 0.5225961012766809, -0.8572107619122568],
         ArrowBox[{{-1.8585509637466835`, 
         6.162865357242462*^-6}, {-1.9240596166245127`, 
         6.380088890680861*^-6}, {-1.996045992490679, 
         6.618792241125814*^-6}, {-2.056331297767046, 
         6.818695405841585*^-6}, {-2.1508889576236547`, 
         7.1322440453781855`*^-6}, {-2.226071898439513, 
         7.38154705102491*^-6}, {-2.2885439754722046`, 
         7.588701445415911*^-6}, {-2.385183794620401, 
         7.90915442474017*^-6}, {-2.4609538824405437`, 
         8.160404381534802*^-6}, {-2.5230777212036273`, 
         8.366404034619432*^-6}, {-2.6172022831757946`, 
         8.678516542459683*^-6}, {-2.6585509637422855`, 
         8.81562677295732*^-6}}]}}, 
      {Arrowheads[{{0.012019058256929858`, 1.}}], 
       {LABColor[0.1886675222501131, 0.5225961012766809, -0.8572107619122568],
         ArrowBox[{{-2.6785509637421754`, 
         8.881945808350191*^-6}, {-2.689200359115496, 
         8.917258689784181*^-6}, {-2.7468557172791828`, 
         9.108441076717544*^-6}, {-2.831270389109647, 
         9.388356057159194*^-6}, {-2.8929335362984716`, 
         9.592828079202894*^-6}, {-2.9401703536835133`, 
         9.749463087404014*^-6}, {-3.004888354977535, 
         9.964064858323901*^-6}, {-3.0479735809756683`, 
         0.000010106933389718688`}, {-3.078165471197556, 
         0.000010207048241529392`}, {-3.1080583404323754`, 
         0.000010306171554168862`}, {-3.1267130103155796`, 
         0.000010368029539780528`}, {-3.1387716041090754`, 
         0.000010408015255209703`}, {-3.148274060036656, 
         0.000010439524940758897`}, {-3.1538244189765563`, 
         0.000010457929663307918`}, {-3.1593132940167266`, 
         0.000010476130508210824`}}]}}}, 
     {RGBColor[0, 0, 1], Thickness[Large], 
      {Arrowheads[{{0.019999999999999997`, 1.}}], 
       {LABColor[0.1886675222501131, 0.5225961012766809, -0.8572107619122568],
         ArrowBox[{{-5., -2.003820904537684}, {-4.918255925576815, \
-1.9710608075074314`}, {-4.752863259908107, -1.9047773513225978`}, \
{-4.5807725594924396`, -1.8358095627287088`}, {-4.401756780477689, \
-1.7640664506823378`}, {-4.25741448758226, -1.7062192298997851`}}]}}, 
      {Arrowheads[{{0.020000000000000004`, 1.}}], 
       {LABColor[0.1886675222501131, 0.5225961012766809, -0.8572107619122568],
         ArrowBox[{{-4.238849849771817, -1.6987791880338377`}, \
{-4.216152816230434, -1.6896830299775947`}, {-4.024297560117252, \
-1.6127943154085895`}, {-3.861117915706412, -1.5473977588754964`}, \
{-3.6950069881146477`, -1.4808264490393916`}, {-3.6657227722240315`, \
-1.469090384244469}, {-3.501490348681863, -1.403271911545132}, \
{-3.4962643373540763`, -1.401177513395938}}]}}, 
      {Arrowheads[{{0.02, 1.}}], 
       {LABColor[0.1886675222501131, 0.5225961012766809, -0.8572107619122568],
         ArrowBox[{{-3.4776996995436327`, -1.3937374715299906`}, \
{-3.3432636950679377`, -1.339860336311807}, {-3.2070996305915997`, \
-1.2852906565429065`}, {-3.0814629308452246`, -1.2349399674771242`}, \
{-2.9696112059864834`, -1.1901138025810156`}, {-2.874802066173049, \
-1.1521176953211363`}, {-2.739284265187062, -1.0978070148105967`}, \
{-2.7351141871258924`, -1.0961357968920915`}}]}}, 
      {Arrowheads[{{0.0025959873404740293`, 1.}}], 
       {LABColor[0.1886675222501131, 0.5225961012766809, -0.8572107619122568],
         ArrowBox[{{-2.716549549315449, -1.088695755026144}, \
{-2.6741726275241695`, -1.0717126026750794`}, {-2.640959280875673, \
-1.0584018830102968`}, {-2.6250537780781094`, -1.0520275272097088`}, \
{-2.620162419842655, -1.0500672460329514`}}]}}}, 
     {RGBColor[0, 0, 1], Thickness[Large], 
      {Arrowheads[{{0.019999999999999997`, 1.}}], 
       {LABColor[0.1886675222501131, 0.5225961012766809, -0.8572107619122568],
         ArrowBox[{{-5., 2.0040301036378234`}, {-4.917789808281659, 
         1.971079763831945}, {-4.752421409748338, 
         1.9047991140617149`}, {-4.580357226082684, 
         1.835834753296947}, {-4.401370548276962, 
         1.7640958152023887`}, {-4.257425216388599, 1.7064016595259055`}}]}}, 
      {Arrowheads[{{0.020000000000000004`, 1.}}], 
       {LABColor[0.1886675222501131, 0.5225961012766809, -0.8572107619122568],
         ArrowBox[{{-4.238860846798314, 
         1.6989609484231076`}, {-4.215798618690837, 
         1.6897174685462382`}, {-4.023978679683981, 
         1.612834882096696}, {-3.8608074128632675`, 
         1.54743485594521}, {-3.6947065414323896`, 
         1.480860626627619}, {-3.665421374585323, 
         1.4691229554373033`}, {-3.501204352546614, 
         1.4033037842982377`}, {-3.496286063186913, 1.4013325043111893`}}]}}, 
      {Arrowheads[{{0.02, 1.}}], 
       {LABColor[0.1886675222501131, 0.5225961012766809, -0.8572107619122568],
         ArrowBox[{{-3.477721693596628, 
         1.3938917932083914`}, {-3.34299651378743, 
         1.339893129997261}, {-3.2068578152424765`, 
         1.2853279199664287`}, {-3.081247702917268, 
         1.2349826306822194`}, {-2.969422250269093, 
         1.1901623159902457`}, {-2.8746375307552405`, 
         1.1521720297361202`}, {-2.739157613074436, 
         1.0978708630419791`}, {-2.735146909985227, 1.0962633490964735`}}]}}, 
      {Arrowheads[{{0.002599606937374096, 1.}}], 
       {LABColor[0.1886675222501131, 0.5225961012766809, -0.8572107619122568],
         ArrowBox[{{-2.716582540394942, 
         1.0888226379936756`}, {-2.6740624644322977`, 
         1.0717803355460542`}, {-2.640856532913002, 
         1.0584711982692534`}, {-2.6249536040566284`, 
         1.0520972086364166`}, {-2.620062412445179, 1.0501367895900153`}}]}}}, 
     {RGBColor[0, 0, 1], Thickness[Large], 
      {Arrowheads[{{0.02000000000000001, 1.}}], 
       {LABColor[0.1886675222501131, 0.5225961012766809, -0.8572107619122568],
         ArrowBox[{{5., -0.6339978208916968}, {
         4.911343908668434, -0.6227562671490992}, {
         4.768220487472988, -0.6046082797178035}, {
         4.622788324920732, -0.5861675448886641}, {
         4.408653814937297, -0.5590153823472223}, {
         4.206354724580706, -0.5333639458563321}}]}}, 
      {Arrowheads[{{0.019999999999999997`, 1.}}], 
       {LABColor[0.1886675222501131, 0.5225961012766809, -0.8572107619122568],
         ArrowBox[{{4.186513592695223, -0.5308480989804478}, {
         4.169188070038798, -0.5286512302584511}, {
         3.964923095703443, -0.5027505205358284}, {
         3.816470051121675, -0.48392673918191265`}, {
         3.6800640089146723`, -0.4666305124787726}, {
         3.552312168463878, -0.4504316347866311}, {
         3.4418687315255, -0.4364274551164869}, {
         3.3928683172759295`, -0.43021422394508324`}}]}}, 
      {Arrowheads[{{0.006563646726881971, 1.}}], 
       {LABColor[0.1886675222501131, 0.5225961012766809, -0.8572107619122568],
         ArrowBox[{{3.373027185390447, -0.4276983770691991}, {
         3.277250608564703, -0.41555394886920155`}, {
         3.183319819537271, -0.40364356575759563`}, {
         3.14440305992421, -0.3987089375994263}, {
         3.123696185240052, -0.3960833149139795}, {
         3.1125668246748877`, -0.3946721168447331}}]}}}, 
     {RGBColor[0, 0, 1], Thickness[Large], 
      {Arrowheads[{{0.019999999999999993`, 1.}}], 
       {LABColor[0.1886675222501131, 0.5225961012766809, -0.8572107619122568],
         ArrowBox[{{-5., 0.6398805672097432}, {-4.912010675421289, 
         0.6286200354257777}, {-4.769115329969376, 
         0.6103328444858971}, {-4.623906405320071, 
         0.5917495706721942}, {-4.410007312459687, 
         0.5643755960991639}, {-4.206471766474131, 0.5383279079766473}}]}}, 
      {Arrowheads[{{0.020000000000000004`, 1.}}], 
       {LABColor[0.1886675222501131, 0.5225961012766809, -0.8572107619122568],
         ArrowBox[{{-4.186633560635984, 
         0.53578909149582}, {-4.170705996468816, 
         0.5337507437371087}, {-3.966473105526876, 
         0.5076138121173459}, {-3.8173785911245464`, 
         0.48853327562862114`}, {-3.680361211709026, 
         0.470998323937022}, {-3.552042576572874, 
         0.4545766037301219}, {-3.4411214299954596`, 
         0.4403813464926196}, {-3.393105327110115, 0.43423643226272446`}}]}}, 
      {Arrowheads[{{0.0066005147071642525`, 1.}}], 
       {LABColor[0.1886675222501131, 0.5225961012766809, -0.8572107619122568],
         ArrowBox[{{-3.3732671212719683`, 
         0.4316976157818971}, {-3.2758974313256086`, 
         0.4192366212955144}, {-3.181827308618108, 
         0.4071978926004013}, {-3.1431065101580256`, 
         0.402242555304111}, {-3.122481194336449, 
         0.399603007546753}, {-3.1113823824750897`, 
         0.39818262474091276`}}]}}}, 
     {RGBColor[0, 0, 1], Thickness[Large], 
      {Arrowheads[{{0.020000000000000004`, 1.}}], 
       {LABColor[0.1886675222501131, 0.5225961012766809, -0.8572107619122568],
         ArrowBox[{{-5., -0.6411810618155602}, {-4.911673202504025, \
-0.6298543678545127}, {-4.76880537915128, -0.6115335393191944}, \
{-4.623624323300095, -0.592916070609961}, {-4.409780813593408, \
-0.5654935888867412}, {-4.2064977797109435`, -0.5394253425839718}}]}}, 
      {Arrowheads[{{0.02, 1.}}], 
       {LABColor[0.1886675222501131, 0.5225961012766809, -0.8572107619122568],
         ArrowBox[{{-4.186660224203717, -0.5368814496031821}, \
{-4.170530444073161, -0.5348130276929897}, {-3.9663390002108363`, \
-0.5086282903351301}, {-3.8172196659561015`, -0.4895057917201941}, \
{-3.6801771863829806`, -0.4719319832068879}, {-3.5518347027862207`, \
-0.45547382922516455`}, {-3.440892211142183, -0.44124698430660697`}, \
{-3.3931580039146603`, -0.4351257303715936}}]}}, 
      {Arrowheads[{{0.006608546969708818, 1.}}], 
       {LABColor[0.1886675222501131, 0.5225961012766809, -0.8572107619122568],
         ArrowBox[{{-3.373320448407434, -0.43258183739080386`}, \
{-3.275638513273728, -0.4200554760129582}, {-3.1815589092134213`, \
-0.4079910639276432}, {-3.1428452780565865`, -0.4030265745012682}, \
{-3.1222231358525305`, -0.4003820690942066}, {-3.1111256137400107`, \
-0.3989589648918812}}]}}}, 
     {RGBColor[0, 0, 1], Thickness[Large], 
      {Arrowheads[{{0.019999999999999997`, 1.}}], 
       {LABColor[0.1886675222501131, 0.5225961012766809, -0.8572107619122568],
         ArrowBox[{{5., 0.6472845022514192}, {4.9124147724542855`, 
         0.6359459901681181}, {4.769792064926744, 0.6174824965177752}, {
         4.624851155828202, 0.5987188956774318}, {4.41125045436836, 
         0.5710668109324342}, {4.206620535278709, 0.5445760558676955}}]}}, 
      {Arrowheads[{{0.019999999999999997`, 1.}}], 
       {LABColor[0.1886675222501131, 0.5225961012766809, -0.8572107619122568],
         ArrowBox[{{4.186786048660677, 0.5420083447081024}, {
         4.172168105062973, 0.5401159510389866}, {3.9680054514768517`, 
         0.5136856867180224}, {3.818196563284758, 0.4942918923927708}, {
         3.68049764118331, 0.47646581674217237`}, {3.551946893516451, 
         0.4598240353986543}, {3.4407725668138287`, 0.44543175165408555`}, {
         3.3934065839393863`, 0.439299898324379}}]}}, 
      {Arrowheads[{{0.006645461207548681, 1.}}], 
       {LABColor[0.1886675222501131, 0.5225961012766809, -0.8572107619122568],
         ArrowBox[{{3.373572097321354, 0.4367321871647859}, {
         3.2750633353331526`, 0.42397954817059863`}, {3.180644116388619, 
         0.41175632874310264`}, {3.1417711815572735`, 0.40672395908843073`}, {
         3.1210802854875093`, 0.40404537981570005`}, {3.1099534745378, 
         0.40260493735825437`}}]}}}, 
     {RGBColor[0, 0, 1], Thickness[Large], 
      {Arrowheads[{{0.019999999999999997`, 1.}}], 
       {LABColor[0.1886675222501131, 0.5225961012766809, -0.8572107619122568],
         ArrowBox[{{4.879312856907819, -3.2148976660041972`}, {
         4.782170222751477, -3.1508920084500636`}, {
         4.681486944875649, -3.084553479943863}, {
         4.577263023280338, -3.0158820804855972`}, {
         4.469498457965541, -2.9448778100752637`}, {
         4.3128014516704845`, -2.8416327723862733`}, {
         4.2112825683994695`, -2.774743677455359}}]}}, 
      {Arrowheads[{{0.019999999999999997`, 1.}}], 
       {LABColor[0.1886675222501131, 0.5225961012766809, -0.8572107619122568],
         ArrowBox[{{4.194581811186761, -2.763739827741638}, {
         4.147162233470509, -2.7324958607746392`}, {
         4.120680182053754, -2.715047279839683}, {
         3.9727007529261162`, -2.617546108000383}, {
         3.8166270571717704`, -2.5147117592057704`}, {
         3.65609243736453, -2.4089381821332316`}, {
         3.5265515226784108`, -2.3235858391928}}]}}, 
      {Arrowheads[{{0.02, 1.}}], 
       {LABColor[0.1886675222501131, 0.5225961012766809, -0.8572107619122568],
         ArrowBox[{{3.509850765465702, -2.3125819894790793`}, {
         3.4866359694515006`, -2.2972861485048406`}, {
         3.3080602096227185`, -2.1796255658952015`}, {
         3.215278553811184, -2.1184932840628905`}, {
         3.12016771406822, -2.0558263418789187`}, {
         3.02329968481709, -1.992001616905812}, {
         2.9252464604810555`, -1.927395986706097}, {
         2.841820476957352, -1.872428000930241}}]}}, 
      {Arrowheads[{{0.020000000000000004`, 1.}}], 
       {LABColor[0.1886675222501131, 0.5225961012766809, -0.8572107619122568],
         ArrowBox[{{2.8251197197446434`, -1.86142415121652}, {
         2.725584426554276, -1.7958420106268413`}, {
         2.5834759300785914`, -1.7022090981579792`}, {
         2.4466177075055646`, -1.6120355033862062`}, {
         2.340731289573824, -1.5422687128865231`}, {
         2.2458045160925426`, -1.4797230488850386`}, {
         2.1570894312362934`, -1.4212701626676816`}}]}}, 
      {Arrowheads[{{0.0053895850302210346`, 1.}}], 
       {LABColor[0.1886675222501131, 0.5225961012766809, -0.8572107619122568],
         ArrowBox[{{2.1403886740235847`, -1.4102663129539605`}, {
         2.0987837426381946`, -1.3828535192414622`}, {
         2.01391040572988, -1.3269318965182475`}, {
         1.983758391566262, -1.3070652384861219`}, {
         1.968393017187439, -1.2969412501958806`}, {
         1.9603683718896427`, -1.2916539455702154`}}]}}}, 
     {RGBColor[0, 0, 1], Thickness[Large], 
      {Arrowheads[{{0.020000000000000007`, 1.}}], 
       {LABColor[0.1886675222501131, 0.5225961012766809, -0.8572107619122568],
         ArrowBox[{{-4.881463915141373, -3.218803736632643}, \
{-4.784386979722872, -3.154791872999546}, {-4.683773373187659, \
-3.0884479527531843`}, {-4.5796230955357355`, -3.0197719758935606`}, \
{-4.471936146767098, -2.9487639424206717`}, {-4.315196695418927, \
-2.8454110260727017`}, {-4.213590109857404, -2.7784123422849425`}}]}}, 
      {Arrowheads[{{0.020000000000000007`, 1.}}], 
       {LABColor[0.1886675222501131, 0.5225961012766809, -0.8572107619122568],
         ArrowBox[{{-4.196893264725305, -2.7674025574262497`}, \
{-4.149504972644407, -2.736155043509471}, {-4.123052718930364, \
-2.7187126093181586`}, {-3.9751161388873077`, -2.621164245772906}, \
{-3.8190802459908157`, -2.5182752510297184`}, {-3.6585762943140594`, \
-2.4124400490529183`}, {-3.5290194594413373`, -2.3270111630785477`}}]}}, 
      {Arrowheads[{{0.019999999999999997`, 1.}}], 
       {LABColor[0.1886675222501131, 0.5225961012766809, -0.8572107619122568],
         ArrowBox[{{-3.5123226143092383`, -2.316001378219855}, \
{-3.4891362250767766`, -2.300712432608894}, {-3.310547088367491, \
-2.182951983990439}, {-3.217741763494043, -2.1217567909755974`}, \
{-3.1225959342747247`, -2.059018285490346}, {-3.0256720016968934`, \
-1.995107310878211}, {-2.9275323667479047`, -1.9303947104827168`}, \
{-2.8444488090252706`, -1.8756099838721536`}}]}}, 
      {Arrowheads[{{0.02, 1.}}], 
       {LABColor[0.1886675222501131, 0.5225961012766809, -0.8572107619122568],
         ArrowBox[{{-2.8277519638931716`, -1.864600199013461}, \
{-2.7276059897364564`, -1.7985646323416518`}, {-2.5850116408081973`, \
-1.7045388992558659`}, {-2.4475865366948195`, -1.6139217306529796`}, \
{-2.3414523249764256`, -1.543937561313108}, {-2.246213500895043, \
-1.4811377356553215`}, {-2.1598781586092035`, -1.4242088046657602`}}]}}, 
      {Arrowheads[{{0.005513068803307937, 1.}}], 
       {LABColor[0.1886675222501131, 0.5225961012766809, -0.8572107619122568],
         ArrowBox[{{-2.1431813134771045`, -1.4131990198070676`}, \
{-2.098494022032941, -1.3837325271358216`}, {-2.0130289332230604`, \
-1.3273774353037195`}, {-1.9826105500038775`, -1.3073197625911284`}, \
{-1.9671408860496749`, -1.2971191725620208`}, {-1.9590796014542244`, \
-1.2918036169358877`}}]}}}, 
     {RGBColor[0, 0, 1], Thickness[Large], 
      {Arrowheads[{{0.020000000000000007`, 1.}}], 
       {LABColor[0.1886675222501131, 0.5225961012766809, -0.8572107619122568],
         ArrowBox[{{-4.880994162786461, 
         3.2187749225121887`}, {-4.783924541829444, 
         3.1547622949093235`}, {-4.683318481642862, 
         3.088417560049724}, {-4.579175982226717, 
         3.0197407179333906`}, {-4.471497043581006, 
         2.948731768560323}, {-4.31477115003493, 
         2.8453787713982788`}, {-4.21313802400538, 2.778356737269543}}]}}, 
      {Arrowheads[{{0.020000000000000004`, 1.}}], 
       {LABColor[0.1886675222501131, 0.5225961012766809, -0.8572107619122568],
         ArrowBox[{{-4.196441620535853, 
         2.7673462826384765`}, {-4.149093823357664, 
         2.736122745565787}, {-4.122638732976357, 
         2.7186769182092694`}, {-3.9747140668337235`, 
         2.621127896448284}, {-3.81869084242751, 
         2.518238274928738}, {-3.658200054955416, 
         2.4124025159049034`}, {-3.528585481754772, 2.32692809739583}}]}}, 
      {Arrowheads[{{0.020000000000000004`, 1.}}], 
       {LABColor[0.1886675222501131, 0.5225961012766809, -0.8572107619122568],
         ArrowBox[{{-3.511889078285245, 
         2.315917642764764}, {-3.48877414135156, 
         2.3006744818724916`}, {-3.310200463072865, 
         2.1829139481995545`}, {-3.217403472726799, 
         2.121718909760909}, {-3.1222663815762535`, 
         2.0589806902541445`}, {-3.025351736858632, 
         1.9950702618378207`}, {-2.927222085811337, 
         1.930358596670496}, {-2.844032939504164, 1.8754994575221176`}}]}}, 
      {Arrowheads[{{0.02, 1.}}], 
       {LABColor[0.1886675222501131, 0.5225961012766809, -0.8572107619122568],
         ArrowBox[{{-2.827336536034637, 
         1.8644890028910512`}, {-2.7273177647277285`, 
         1.7985315560828437`}, {-2.5847455572235445`, 
         1.7045122168137121`}, {-2.447343811327128, 
         1.6139025419706887`}, {-2.341223826106213, 
         1.5439216454945812`}, {-2.24599966603981, 
         1.481126008331998}, {-2.159480397253556, 1.4240708176484052`}}]}}, 
      {Arrowheads[{{0.005505875731907059, 1.}}], 
       {LABColor[0.1886675222501131, 0.5225961012766809, -0.8572107619122568],
         ArrowBox[{{-2.142783993784029, 
         1.413060363017339}, {-2.0983075988912043`, 
         1.383730374135925}, {-2.012862640561757, 
         1.3273836382142177`}, {-1.9824529774846096`, 
         1.3073299652020602`}, {-1.9669870717957507`, 
         1.2971309631698968`}, {-1.9589273484380338`, 
         1.2918159731164371`}}]}}}, 
     {RGBColor[0, 0, 1], Thickness[Large], 
      {Arrowheads[{{0.02000000000000001, 1.}}], 
       {LABColor[0.1886675222501131, 0.5225961012766809, -0.8572107619122568],
         ArrowBox[{{4.883536350313959, 3.2226380500395995`}, {
         4.786523782583701, 3.1586196073224744`}, {4.685978415318308, 
         3.0922698756810116`}, {4.581900248517784, 3.023588855115213}, {
         4.4742892821821245`, 2.9525765456250763`}, {4.317509320282766, 
         2.8491176923561436`}, {4.215817652216466, 2.7820115185971654`}}]}}, 
      {Arrowheads[{{0.020000000000000007`, 1.}}], 
       {LABColor[0.1886675222501131, 0.5225961012766809, -0.8572107619122568],
         ArrowBox[{{4.199124684764029, 2.7709958553111047`}, {
         4.151767318557443, 2.7397448029303453`}, {4.12534406604624, 
         2.7223081396519135`}, {3.9774500095423306`, 2.6247130815474393`}, {
         3.821451776870002, 2.5217700901808535`}, {3.660978576713954, 
         2.415874074724502}, {3.5314059866665364`, 2.330369323868671}}]}}, 
      {Arrowheads[{{0.019999999999999997`, 1.}}], 
       {LABColor[0.1886675222501131, 0.5225961012766809, -0.8572107619122568],
         ArrowBox[{{3.514713019214099, 2.3193536605826104`}, {
         3.49155544159047, 2.3040720110886213`}, {3.312954351919221, 
         2.1862134295064246`}, {3.2201265667855625`, 2.124956518322914}, {
         3.124947288119881, 2.062147860211128}, {3.027969557089579, 
         1.9981524061781781`}, {2.9297464148620582`, 1.9333351072311742`}, {
         2.846994321116607, 1.8787271291401766`}}]}}, 
      {Arrowheads[{{0.020000000000000004`, 1.}}], 
       {LABColor[0.1886675222501131, 0.5225961012766809, -0.8572107619122568],
         ArrowBox[{{2.83030135366417, 1.8677114658541158`}, {
         2.830277861437319, 1.867695963370117}, {2.7295638968153613`, 
         1.8012349745950056`}, {2.5864954751050067`, 1.7068243453932266`}, {
         2.4485163975117117`, 1.6157721664669995`}, {2.342139537131577, 
         1.5455742415794878`}, {2.246595286501512, 1.4825247390354608`}, {
         2.162582655566678, 1.4270849344116816`}}]}}, 
      {Arrowheads[{{0.005633758172636419, 1.}}], 
       {LABColor[0.1886675222501131, 0.5225961012766809, -0.8572107619122568],
         ArrowBox[{{2.1458896881142406`, 1.4160692711256209`}, {
         2.0981920165939387`, 1.3845936517970716`}, {2.0121478877080494`, 
         1.327813264831722}, {1.981469439872804, 1.307568604770236}, {
         1.9658981302714624`, 1.2972931217573973`}, {1.9578014044927958`, 
         1.2919501049959083`}}]}}}, 
     {RGBColor[0, 0, 1], Thickness[Large], 
      {Arrowheads[{{0.019999999999999993`, 1.}}], 
       {LABColor[0.1886675222501131, 0.5225961012766809, -0.8572107619122568],
         ArrowBox[{{-3.33533128007042, 5.}, {-3.2734168178580907`, 
         4.907183939145286}, {-3.206741204545842, 
         4.807230429713322}, {-3.1371374209783145`, 
         4.702887295969111}, {-3.06422114670886, 
         4.593578402569001}, {-2.9876080612908336`, 
         4.478727614169341}, {-2.9069073539837413`, 
         4.357749065817485}, {-2.8913870321235637`, 4.334482528617843}}]}}, 
      {Arrowheads[{{0.020000000000000004`, 1.}}], 
       {LABColor[0.1886675222501131, 0.5225961012766809, -0.8572107619122568],
         ArrowBox[{{-2.8802884259248924`, 
         4.317844591833289}, {-2.8213803718650987`, 
         4.229535441837026}, {-2.799422592190026, 
         4.196618502212053}, {-2.7175595153293206`, 
         4.073897443962365}, {-2.630073394948762, 
         3.9427468729481547`}, {-2.538991998077437, 
         3.8062066176884106`}, {-2.440720048224581, 
         3.658886993937601}, {-2.436344177978036, 3.652327120451132}}]}}, 
      {Arrowheads[{{0.019999999999999997`, 1.}}], 
       {LABColor[0.1886675222501131, 0.5225961012766809, -0.8572107619122568],
         ArrowBox[{{-2.4252455717793646`, 
         3.635689183666578}, {-2.3332780060174447`, 
         3.4978204713268877`}, {-2.2146863320832813`, 
         3.3200395194874357`}, {-2.1056320090552973`, 
         3.1565560243401687`}, {-2.046238353924888, 
         3.0675189090687356`}, {-1.9836003697168663`, 
         2.9736182153321016`}, {-1.9813013238325088`, 2.970171712284421}}]}}, 
      {Arrowheads[{{0.019999999999999997`, 1.}}], 
       {LABColor[0.1886675222501131, 0.5225961012766809, -0.8572107619122568],
         ArrowBox[{{-1.9702027176338375`, 
         2.953533775499867}, {-1.8868216732279617`, 
         2.8285371298831303`}, {-1.7785460775098914`, 
         2.666221025985073}, {-1.691076961739974, 
         2.535095946607545}, {-1.5930330521795222`, 
         2.3881181783925958`}, {-1.5262584696869814`, 2.28801630411771}}]}}, 
      {Arrowheads[{{0.02, 1.}}], 
       {LABColor[0.1886675222501131, 0.5225961012766809, -0.8572107619122568],
         ArrowBox[{{-1.51515986348831, 
         2.271378367333156}, {-1.5143364350168773`, 
         2.2701439645073362`}, {-1.4259785049134714`, 
         2.1376864622625513`}, {-1.3552135327316344`, 
         2.0316025889683473`}, {-1.2756067189559814`, 
         1.9122638980093307`}, {-1.2120621492164703`, 
         1.8170041405765252`}, {-1.1404230350589561`, 
         1.7096098397681185`}, {-1.0712156155414543`, 
         1.6058608959509983`}}]}}, 
      {Arrowheads[{{0.018296511631104496`, 1.}}], 
       {LABColor[0.1886675222501131, 0.5225961012766809, -0.8572107619122568],
         ArrowBox[{{-1.060117009342783, 
         1.5892229591664444`}, {-1.0214331178708704`, 
         1.5312318808842658`}, {-0.9118850465736704, 
         1.3670082069844918`}, {-0.8166735758332876, 
         1.2242765519472556`}, {-0.7306255626444134, 
         1.0952818495273846`}, {-0.6539854545367036, 0.9803905513740996}}]}}}, 
     {RGBColor[0, 0, 1], Thickness[Large], 
      {Arrowheads[{{0.02000000000000001, 1.}}], 
       {LABColor[0.1886675222501131, 0.5225961012766809, -0.8572107619122568],
         ArrowBox[{{3.342236601960347, -5.}, {
         3.3395071727391192`, -4.99591676241648}, {
         3.2754340030326095`, -4.900063031311793}, {
         3.208700053089424, -4.800228761792928}, {
         3.1390356837414206`, -4.696010572531368}, {
         3.066056362470714, -4.586833201264622}, {
         2.9893775567594183`, -4.472121385730198}, {
         2.9086082687617285`, -4.351290191507868}, {
         2.8976568812291323`, -4.334906869743375}}]}}, 
      {Arrowheads[{{0.020000000000000004`, 1.}}], 
       {LABColor[0.1886675222501131, 0.5225961012766809, -0.8572107619122568],
         ArrowBox[{{2.886542388210852, -4.31827954148696}, {
         2.823009518939818, -4.223234102103989}, {
         2.8009930568824073`, -4.1902973823569525`}, {
         2.7190587146042153`, -4.0677232620356465`}, {
         2.6314976330938604`, -3.9367315161804948`}, {
         2.5403392312862327`, -3.800358164045341}, {
         2.4419861888840595`, -3.653221599350182}, {
         2.441962667479638, -3.6531864112303345`}}]}}, 
      {Arrowheads[{{0.02, 1.}}], 
       {LABColor[0.1886675222501131, 0.5225961012766809, -0.8572107619122568],
         ArrowBox[{{2.4308481744613575`, -3.636559082973919}, {
         2.334458934715699, -3.4923603753044468`}, {
         2.215777897609512, -3.3148130451175644`}, {
         2.106602130917662, -3.1514856394099398`}, {
         2.047143200955632, -3.0625348303511863`}, {
         1.9862684537301432`, -2.971465952717294}}]}}, 
      {Arrowheads[{{0.02, 1.}}], 
       {LABColor[0.1886675222501131, 0.5225961012766809, -0.8572107619122568],
         ArrowBox[{{1.9751539607118629`, -2.9548386244608786`}, {
         1.8875460657486685`, -2.8237768454835783`}, {
         1.7791477235627178`, -2.6616124701033748`}, {
         1.6915709975970927`, -2.530597320077404}, {
         1.5934094935834306`, -2.383747297616267}, {
         1.5305742399806486`, -2.289745494204254}}]}}, 
      {Arrowheads[{{0.02, 1.}}], 
       {LABColor[0.1886675222501131, 0.5225961012766809, -0.8572107619122568],
         ArrowBox[{{1.5194597469623683`, -2.2731181659478383`}, {
         1.5146097250283486`, -2.265862512755639}, {
         1.4261393102915205`, -2.133510400572832}, {
         1.355275498077218, -2.027497839743449}, {
         1.2755611572303518`, -1.9082448508914467`}, {
         1.2119221722812252`, -1.8130406620081705`}, {
         1.1401806119104323`, -1.7057149862485401`}, {
         1.0748800262311538`, -1.6080250356912138`}}]}}, 
      {Arrowheads[{{0.018481050689629096`, 1.}}], 
       {LABColor[0.1886675222501131, 0.5225961012766809, -0.8572107619122568],
         ArrowBox[{{1.0637655332128735`, -1.5913977074347982`}, {
         1.021002495701141, -1.5274240236347791`}, {
         0.9112816255279754, -1.3632811408286813`}, {
         0.8159071721179122, -1.2206005577812056`}, {
         0.7297160409092802, -1.0916582633337124`}, {
         0.6529505154921373, -0.9768167147549598}}]}}}, 
     {RGBColor[0, 0, 1], Thickness[Large], 
      {Arrowheads[{{0.02, 1.}}], 
       {LABColor[0.1886675222501131, 0.5225961012766809, -0.8572107619122568],
         ArrowBox[{{3.3419706495391335`, 5.}, {3.3393245025026568`, 
         4.996041037887569}, {3.2752553502658177`, 4.900185689418732}, {
         3.2085255674164292`, 4.800349709622514}, {3.138865527573734, 
         4.69612970420101}, {3.0658907149169816`, 4.586950390093605}, {
         2.9892166136254237`, 4.472236484239687}, {2.9084522413270846`, 
         4.351403028820986}, {2.897415380975587, 4.334890525407739}}]}}, 
      {Arrowheads[{{0.02, 1.}}], 
       {LABColor[0.1886675222501131, 0.5225961012766809, -0.8572107619122568],
         ArrowBox[{{2.8863014992614984`, 4.318262788542933}, {
         2.822858646305706, 4.223344460991879}, {2.800843030076356, 
         4.190406385619514}, {2.7189138338561794`, 4.067830210045568}, {
         2.6313581819049445`, 3.9368361632197697`}, {2.540205374269421, 
         3.8004603281296356`}, {2.4418582552653207`, 3.6533209165108316`}, {
         2.4417462306979525`, 3.6531533139506718`}}]}}, 
      {Arrowheads[{{0.020000000000000007`, 1.}}], 
       {LABColor[0.1886675222501131, 0.5225961012766809, -0.8572107619122568],
         ArrowBox[{{2.4306323489838637`, 3.636525577085865}, {
         2.334337287790783, 3.4924562968748614`}, {2.215662934743947, 
         3.31490483773323}, {2.1064952882443797`, 3.1515765833174982`}, {
         2.04704073007679, 3.062625236339348}, {1.9860770804203176`, 
         2.971416102493604}}]}}, 
      {Arrowheads[{{0.02, 1.}}], 
       {LABColor[0.1886675222501131, 0.5225961012766809, -0.8572107619122568],
         ArrowBox[{{1.974963198706229, 2.954788365628797}, {
         1.8874555499576942`, 2.823866137510782}, {1.779065306396504, 
         2.6617009737081956`}, {1.69149551551344, 2.530685773297713}, {
         1.5933416195633763`, 2.3838354471830905`}, {1.5304079301426827`, 
         2.2896788910365364`}}]}}, 
      {Arrowheads[{{0.02, 1.}}], 
       {LABColor[0.1886675222501131, 0.5225961012766809, -0.8572107619122568],
         ArrowBox[{{1.5192940484285942`, 2.2730511541717298`}, {
         1.514548363490867, 2.265951024584443}, {1.4260850830445553`, 
         2.133599053661971}, {1.3552273911115773`, 2.0275872130990544`}, {
         1.2755197440516923`, 1.9083347488817564`}, {1.2118865037884625`, 
         1.813131578452948}, {1.1401512151564681`, 1.7058067450617769`}, {
         1.0747387798650483`, 1.6079416795794685`}}]}}, 
      {Arrowheads[{{0.018474933238213948`, 1.}}], 
       {LABColor[0.1886675222501131, 0.5225961012766809, -0.8572107619122568],
         ArrowBox[{{1.0636248981509597`, 1.591313942714662}, {
         1.0209843677444173`, 1.5275184536483193`}, {0.9112738302523339, 
         1.363377967394778}, {0.8159090000878372, 1.2207004274564068`}, {
         0.7297264005275317, 1.0917606362404213`}, {0.6529684527805705, 
         0.9769212857548831}}]}}}, 
     {RGBColor[0, 0, 1], Thickness[Large], 
      {Arrowheads[{{0.01999999999999999, 1.}}], 
       {LABColor[0.1886675222501131, 0.5225961012766809, -0.8572107619122568],
         ArrowBox[{{1.0216789622444202`, -5.}, {
         1.0069449012851368`, -4.927892902253191}, {
         0.9838146829079035, -4.814695805944087}, {
         0.9593542260356286, -4.694988648528708}, {
         0.9333996845901811, -4.567969582831052}, {
         0.9056346292414713, -4.432090033702842}, {
         0.8943329111990523, -4.376780496851895}, {
         0.8935582127830244, -4.372989196234693}, {
         0.8680212887542474, -4.24801391058979}, {
         0.8615197111695451, -4.216195806151093}}]}}, 
      {Arrowheads[{{0.02, 1.}}], 
       {LABColor[0.1886675222501131, 0.5225961012766809, -0.8572107619122568],
         ArrowBox[{{0.8575157298926732, -4.19660070130487}, {
         0.840439481716965, -4.113031161328266}, {
         0.8114845387172186, -3.971328414820996}, {
         0.7797833237925448, -3.816185673822235}, {
         0.7443368361317366, -3.642713923053581}, {
         0.7041460749235882, -3.4460241472366375`}, {
         0.697356478817798, -3.412796507455963}}]}}, 
      {Arrowheads[{{0.02, 1.}}], 
       {LABColor[0.1886675222501131, 0.5225961012766809, -0.8572107619122568],
         ArrowBox[{{0.6933524975409262, -3.3932014026097406`}, {
         0.6738558406078796, -3.297786611596444}, {
         0.639611533707281, -3.1301982195179248`}, {
         0.6114729506156358, -2.9924906610211224`}, {
         0.5794298360305477, -2.835674695491716}, {
         0.5549870509991892, -2.716054022390732}, {
         0.5331932464660509, -2.6093972087608335`}}]}}, 
      {Arrowheads[{{0.019999999999999997`, 1.}}], 
       {LABColor[0.1886675222501131, 0.5225961012766809, -0.8572107619122568],
         ArrowBox[{{0.529189265189179, -2.589802103914611}, {
         0.5271910330461685, -2.5800229452118577`}, {
         0.5049664755582689, -2.471258067450859}, {
         0.47958505631960946`, -2.3470438075090585`}, {
         0.4368199339283587, -2.137755352076324}, {
         0.39812212158625615`, -1.9483719264986288`}, {
         0.3690300141143039, -1.8059979100657038`}}]}}, 
      {Arrowheads[{{0.01766516197454847, 1.}}], 
       {LABColor[0.1886675222501131, 0.5225961012766809, -0.8572107619122568],
         ArrowBox[{{0.36502603283743207`, -1.7864028052194811`}, {
         0.3631081053291667, -1.777016649787387}, {
         0.33134036494654345`, -1.621548339503127}, {
         0.3024696041612981, -1.4802575727742995`}, {
         0.27617785050315774`, -1.3515882224708404`}, {
         0.25219263602536685`, -1.2342068562875717`}, {
         0.23027463447072977`, -1.1269422342066406`}, {
         0.2235640772394298, -1.0941014031859146`}}]}}}, 
     {RGBColor[0, 0, 1], Thickness[Large], 
      {Arrowheads[{{0.019999999999999997`, 1.}}], 
       {LABColor[0.1886675222501131, 0.5225961012766809, -0.8572107619122568],
         ArrowBox[{{1.0215193790099342`, 5.}, {1.0067965182491603`, 
         4.927936458850915}, {0.9836695858252733, 4.814737762384178}, {
         0.9592125904566755, 4.695028847060899}, {0.9332617058380313, 
         4.568007837220655}, {0.9055005402939863, 4.432126100102015}, {
         0.8942004838563966, 4.376816055722133}, {0.893425899270629, 
         4.373024719983998}, {0.8678926321942547, 4.248047810093549}, {
         0.8613841419132388, 4.216190899619056}}]}}, 
      {Arrowheads[{{0.02, 1.}}], 
       {LABColor[0.1886675222501131, 0.5225961012766809, -0.8572107619122568],
         ArrowBox[{{0.8573807609858214, 4.196595672109532}, {
         0.8403147518871059, 4.113063193678943}, {0.8113639117896665, 
         3.9713583925155085`}, {0.7796671521116456, 3.8162132218544214`}, {
         0.7442255804531709, 3.6427384332859214`}, {0.7040403044143698, 
         3.4460447784002506`}, {0.6972455238891256, 3.4127865717285877`}}]}}, 
      {Arrowheads[{{0.019999999999999997`, 1.}}], 
       {LABColor[0.1886675222501131, 0.5225961012766809, -0.8572107619122568],
         ArrowBox[{{0.6932421429617083, 3.393191344219064}, {
         0.6737546816924853, 3.2978066571066655`}, {0.6395155672983213, 
         3.13021749973136}, {0.6113811480557028, 2.992508809026507}, {
         0.5793427355028411, 2.835691360375099}, {0.5549036294711727, 
         2.7160700074480744`}, {0.5331069058650129, 2.60938224383812}}]}}, 
      {Arrowheads[{{0.019999999999999997`, 1.}}], 
       {LABColor[0.1886675222501131, 0.5225961012766809, -0.8572107619122568],
         ArrowBox[{{0.5291035249375955, 2.5897870163285965`}, {
         0.5271117687369168, 2.5800380275105423`}, {0.5048905416470444, 
         2.471272459541536}, {0.47951289818037307`, 2.3470572758253563`}, {
         0.4367541882495349, 2.137767511923469}, {0.3980621773697463, 
         1.9483828968352601`}, {0.3689682878409002, 1.8059779159476523`}}]}}, 
      {Arrowheads[{{0.01766439126114027, 1.}}], 
       {LABColor[0.1886675222501131, 0.5225961012766809, -0.8572107619122568],
         ArrowBox[{{0.3649649069134828, 1.7863826884381286`}, {
         0.3630534167280092, 1.7770265752563787`}, {0.3312904452684691, 
         1.621557319791421}, {0.3024240196326768, 1.4802656995395864`}, {
         0.2761362137114528, 1.3515955711926217`}, {0.2521546005667607, 
         1.2342134948587626`}, {0.23023988976074294`, 1.1269482228711785`}, {
         0.22353033277490805`, 1.0941071572795602`}}]}}}, 
     {RGBColor[0, 0, 1], Thickness[Large], 
      {Arrowheads[{{0.02000000000000001, 1.}}], 
       {LABColor[0.1886675222501131, 0.5225961012766809, -0.8572107619122568],
         ArrowBox[{{-1.0170407013134848`, 5.}, {-1.0030777331005132`, 
         4.931354919252795}, {-0.9800326615836266, 
         4.818060183422043}, {-0.9556619932247246, 
         4.698248516458135}, {-0.9298024182906139, 
         4.571117051116023}, {-0.9021385329741133, 
         4.435115191599618}, {-0.8908972220775503, 
         4.379850388125946}, {-0.8901266814692559, 
         4.376062237822328}, {-0.8646837895588247, 
         4.250979279600635}, {-0.8575795963457721, 4.21605347376082}}]}}, 
      {Arrowheads[{{0.019999999999999997`, 1.}}], 
       {LABColor[0.1886675222501131, 0.5225961012766809, -0.8572107619122568],
         ArrowBox[{{-0.8535930687215793, 
         4.196454810604841}, {-0.8372031162486938, 
         4.115878131364186}, {-0.8083539807596132, 
         3.974049316392363}, {-0.7767679209126338, 
         3.818765167949795}, {-0.7414489561301886, 
         3.645129222324258}, {-0.7014011058347112, 
         3.4482450158035327`}, {-0.6941319637538664, 3.412508284365662}}]}}, 
      {Arrowheads[{{0.02, 1.}}], 
       {LABColor[0.1886675222501131, 0.5225961012766809, -0.8572107619122568],
         ArrowBox[{{-0.6901454361296736, 
         3.3929096212096823`}, {-0.6712282933355601, 
         3.2999087080226173`}, {-0.6371164177031498, 
         3.132207083159642}, {-0.6090847642782781, 
         2.994397193207994}, {-0.5771627493112483, 
         2.8374614141098555`}, {-0.5528142690116162, 
         2.7177588286175225`}, {-0.5306843311619603, 2.608963094970503}}]}}, 
      {Arrowheads[{{0.02, 1.}}], 
       {LABColor[0.1886675222501131, 0.5225961012766809, -0.8572107619122568],
         ArrowBox[{{-0.5266978035377675, 
         2.5893644318145235`}, {-0.5251250787354146, 
         2.5816325642485465`}, {-0.5029862010733179, 
         2.4727928804802137`}, {-0.47770220127228313`, 
         2.348491071475023}, {-0.43510255488807636`, 
         2.139061663540855}, {-0.39655486631194187`, 
         1.9495525882091056`}, {-0.3672366985700544, 1.8054179055753443`}}]}}, 
      {Arrowheads[{{0.017630619195778505`, 1.}}], 
       {LABColor[0.1886675222501131, 0.5225961012766809, -0.8572107619122568],
         ArrowBox[{{-0.3632501709458616, 
         1.7858192424193648`}, {-0.3616771685325769, 
         1.7780860100558362`}, {-0.33003344030470244`, 
         1.6225183509296708`}, {-0.30127568166517527`, 
         1.4811387650272227`}, {-0.2750870701347912, 
         1.352389682042825}, {-0.25119614690396497`, 
         1.2349365496363653`}, {-0.2293644706787299, 
         1.1276071369735292`}, {-0.2226802700346709, 
         1.0947461087205475`}}]}}}, 
     {RGBColor[0, 0, 1], Thickness[Large], 
      {Arrowheads[{{0.019999999999999997`, 1.}}], 
       {LABColor[
        0.18866752225011352`, 0.5225961012766809, -0.8572107619122558], 
        ArrowBox[{{0.5187274757607436, -0.21417047754386873`}, {
         0.5383240399303605, -0.22226144187975772`}, {
         0.5773101044413133, -0.2383578787257558}, {
         0.6077096606480372, -0.2509091465381412}, {
         0.6328749376667708, -0.26129930254196904`}, {
         0.6544183277487803, -0.27019406589532946`}, {
         0.7205387805416572, -0.2974936588642565}, {
         0.767276690256464, -0.3167906518148272}, {
         0.8889215625582656, -0.36701498271889577`}, {
         0.9387775765364834, -0.38759936820279417`}, {
         0.9791815758579924, -0.40428123726453824`}, {
         1.013243893419352, -0.41834477382131796`}, {
         1.1171929758910757`, -0.46126292578650235`}, {
         1.1554836521146632`, -0.4770722530257363}, {
         1.1887598864454936`, -0.49081123414880834`}, {
         1.2181900207329501`, -0.5029622502585314}, {
         1.258180129526176, -0.5194732335734519}}]}}, 
      {Arrowheads[{{0.019999999999999997`, 1.}}], 
       {LABColor[0.1886675222501131, 0.5225961012766809, -0.8572107619122568],
         ArrowBox[{{1.2766664458703119`, -0.5271058024741915}, {
         1.3128250050001857`, -0.5420348282883458}, {
         1.411514663725871, -0.5827814868433485}, {
         1.5153595386260965`, -0.6256566139324768}, {
         1.6212139780594725`, -0.6693614433524657}, {
         1.635718415983759, -0.6753499875146851}, {
         1.6495520708394753`, -0.6810615809911648}, {
         1.688274723364161, -0.6970492611710409}, {
         1.7228568270777638`, -0.7113274053081948}, {
         1.7855698603828059`, -0.7372201542347244}, {
         1.837436927483572, -0.7586348566533304}, {
         1.8816842136830942`, -0.7769035292380516}, {
         1.9595721366168897`, -0.8090616362000299}, {
         2.0161190996357443`, -0.8324085585037746}}]}}, 
      {Arrowheads[{{0.013598516193321206`, 1.}}], 
       {LABColor[0.1886675222501131, 0.5225961012766809, -0.8572107619122568],
         ArrowBox[{{2.0346054159798803`, -0.8400411274045142}, {
         2.0709810764734584`, -0.8550597893087404}, {
         2.144888625439932, -0.8855744926855621}, {
         2.201881026352745, -0.9091053259077042}, {
         2.2477508192618565`, -0.9280438936744788}, {
         2.3141130623663946`, -0.9554433162243202}, {
         2.363096687383948, -0.9756675126512665}, {
         2.4008883365809135`, -0.9912708032689735}, {
         2.452262511458082, -1.012482001983152}, {
         2.4870587967472244`, -1.0268485766979365`}, {
         2.511760331734507, -1.0370472644318653`}, {
         2.537378360301059, -1.0476243509912082`}}]}}}, 
     {RGBColor[0, 0, 1], Thickness[Large], 
      {Arrowheads[{{0.02, 1.}}], 
       {LABColor[
        0.18866752225011346`, 0.5225961012766809, -0.857210761912256], 
        ArrowBox[{{-0.5386627069532819, 
         0.22315276531778092`}, {-0.5775132307153042, 
         0.23924744144744173`}, {-0.607833006668987, 
         0.2518080693887161}, {-0.6329443251295767, 
         0.2622109803066647}, {-0.6544484632043162, 
         0.27111953813925604`}, {-0.7204729512272283, 
         0.2984716211604432}, {-0.7671617814623504, 
         0.3178134865651398}, {-0.8887079011894546, 
         0.3681666154909591}, {-0.9385143574977254, 
         0.38880002543822284`}, {-0.9788825795554837, 
         0.40552344116177}, {-1.012916999344752, 
         0.41962294126438265`}, {-1.1167872426526153`, 
         0.462653453176897}, {-1.155050945598164, 
         0.4785050259948717}, {-1.1883040732576986`, 
         0.4922808588062082}, {-1.2177139017246363`, 
         0.5044645211708053}, {-1.277751116021891, 0.5293362455717495}}]}}, 
      {Arrowheads[{{0.020000000000000004`, 1.}}], 
       {LABColor[0.1886675222501131, 0.5225961012766809, -0.8572107619122568],
         ArrowBox[{{-1.2962283262486063`, 
         0.5369908325780988}, {-1.3122832756194949`, 
         0.5436419452371035}, {-1.410895786676992, 
         0.5844943269842574}, {-1.5146588798672616`, 
         0.6274804496254587}, {-1.6204033604039088`, 
         0.6712874051548521}, {-1.6348631413460812`, 
         0.6772776845290932}, {-1.6486554574426735`, 
         0.6829914520451326}, {-1.6873372182400888`, 
         0.6990162144388894}, {-1.721881972612688, 
         0.7133271317642604}, {-1.7845256388578594`, 
         0.7392786356864849}, {-1.8363323114502308`, 
         0.7607406788197274}, {-1.8805255311555666`, 
         0.7790486831761478}, {-1.9583087586400005`, 
         0.811272080274991}, {-2.0194092436229774`, 
         0.8365842877291289}, {-2.0353167353172155`, 0.8431743128320671}}]}}, 
      {Arrowheads[{{0.013007480259599918`, 1.}}], 
       {LABColor[0.1886675222501131, 0.5225961012766809, -0.8572107619122568],
         ArrowBox[{{-2.053793945543931, 
         0.8508288998384164}, {-2.069549279483781, 
         0.8573558902756577}, {-2.14332679230124, 
         0.8879198327780145}, {-2.200207148831388, 
         0.9114837600522014}, {-2.2459775244462565`, 
         0.9304451356147709}, {-2.3121757352817194`, 
         0.9578691870969617}, {-2.3610188975375395`, 
         0.9781035314901344}, {-2.398687550452563, 
         0.9937085918651645}, {-2.449865491027677, 
         1.0149101690584346`}, {-2.484500018466424, 
         1.0292582768328629`}, {-2.5090671550041685`, 
         1.0394357485300314`}, {-2.534477840096883, 1.0499626785993712`}}]}}}, 
     {RGBColor[0, 0, 1], Thickness[Large], 
      {Arrowheads[{{0.020000000000000004`, 1.}}], 
       {LABColor[
        0.18866752225011343`, 0.5225961012766809, -0.857210761912256], 
        ArrowBox[{{0.5388973462944274, 0.22367787836353822`}, {
         0.5776673327796342, 0.23976997527369107`}, {0.6079400149214466, 
         0.25233513144010283`}, {0.6330196937285739, 0.2627448493282892}, {
         0.6545009707532242, 0.27166099356698814`}, {0.7204702362347688, 
         0.29904258199301653`}, {0.7671314782811722, 0.31841006950156464`}, {
         0.888623513445822, 0.368837262826154}, {0.9384023546002054, 
         0.3894987592194295}, {0.9787508624908676, 0.4062460464387415}, {
         1.0127700388274674`, 0.42036624435578296`}, {1.11659759089969, 
         0.46346151421169746`}, {1.1548468244637273`, 0.4793374643744972}, {
         1.1880875800771633`, 0.49313456644215514`}, {1.2174865448333592`, 
         0.505337072370172}, {1.2777781337787202`, 0.5303620512296836}}]}}, 
      {Arrowheads[{{0.019999999999999997`, 1.}}], 
       {LABColor[0.1886675222501131, 0.5225961012766809, -0.8572107619122568],
         ArrowBox[{{1.2962501534658275`, 0.5380291555513372}, {
         1.312020788195573, 0.5445750072632671}, {1.4105912894882275`, 
         0.5854882549346064}, {1.514309996286711, 0.6285383468358192}, {
         1.6199926133019291`, 0.6724035907759057}, {1.6344245814814597`, 
         0.678393807735044}, {1.6481911919396304`, 0.6841078574343322}, {
         1.6868500306637377`, 0.7001538207059386}, {1.72137380353809, 
         0.7144834594075193}, {1.7839784179895615`, 0.7404684961358718}, {
         1.8357509405752102`, 0.7619575015821138}, {1.8799134718173134`, 
         0.7802878595980173}, {1.9576368907101993`, 0.812548195553769}, {
         2.0186860409698837`, 0.8378876122346639}, {2.03513094095012, 
         0.8447133284174825}}]}}, 
      {Arrowheads[{{0.012971946990988156`, 1.}}], 
       {LABColor[0.1886675222501131, 0.5225961012766809, -0.8572107619122568],
         ArrowBox[{{2.0536029606372277`, 0.8523804327391361}, {
         2.068780469679207, 0.8586800982407334}, {2.142482563290304, 
         0.8892713194505595}, {2.1992975813009012`, 0.9128532924834225}, {
         2.2450097381618956`, 0.9318268471546348}, {2.311111463278434, 
         0.9592634150499961}, {2.359871594535775, 0.9795020797666911}, {
         2.397467284471131, 0.9951067662959125}, {2.448528417989851, 
         1.016300498443305}, {2.483066291276883, 1.0306359897444837`}, {
         2.507552938688927, 1.040799560560009}, {2.532839081032519, 
         1.0512949744088704`}}]}}}, 
     {RGBColor[0, 0, 1], Thickness[Large], 
      {Arrowheads[{{0.02, 1.}}], 
       {LABColor[
        0.18866752225011324`, 0.5225961012766809, -0.8572107619122564], 
        ArrowBox[{{-0.7154089221113719, -0.22140133309429932`}, \
{-0.8009260375695743, -0.2478667611587785}, {-0.8587701615962235, \
-0.26576808412994835`}, {-1.0049037931573592`, -0.31099282181152543`}, \
{-1.0915767496385131`, -0.33781595403011455`}, {-1.1547678394601928`, \
-0.3573720304135504}, {-1.3217988473486306`, -0.40906398821782775`}, \
{-1.3954143815012037`, -0.43184617179715323`}, {-1.4542440401117218`, \
-0.45005249329984137`}, {-1.4796481230213048`, -0.4579144274306324}}]}}, 
      {Arrowheads[{{0.019999999999999997`, 1.}}], 
       {LABColor[0.1886675222501131, 0.5225961012766809, -0.8572107619122568],
         ArrowBox[{{-1.4987541030440532`, -0.4638272547890407}, \
{-1.5032510090426898`, -0.4652189357593584}, {-1.65024448746876, \
-0.5107097747380672}, {-1.7499385136992205`, -0.5415626053734752}, \
{-1.826156189479135, -0.565150087303698}, {-1.858398842655576, \
-0.575128389467855}, {-1.8878060816533568`, -0.5842292012071274}, \
{-2.0067381049070185`, -0.6210357151911167}, {-2.093520028001782, \
-0.6478925698763542}, {-2.098605856511828, -0.6494665077700695}, \
{-2.1036122864557147`, -0.6510158737751066}, {-2.1311568335529127`, \
-0.6595402285298674}, {-2.1565768893990995`, -0.6674071058887175}, \
{-2.2038250830789337`, -0.6820292509916052}, {-2.2447316033348352`, \
-0.6946888053205847}, {-2.2629933039539862`, -0.7003403491253734}}]}}, 
      {Arrowheads[{{0.013915303405348241`, 1.}}], 
       {LABColor[0.1886675222501131, 0.5225961012766809, -0.8572107619122568],
         ArrowBox[{{-2.2820992839767347`, -0.7062531764837817}, \
{-2.3655552652589633`, -0.7320807345970447}, {-2.4296582510041214`, \
-0.7519190201714219}, {-2.4804759344732146`, -0.7676458339098027}, \
{-2.5502405585862067`, -0.7892362562599373}, {-2.601278966924662, \
-0.8050313788756797}, {-2.6402964875942003`, -0.8171063346433202}, \
{-2.6930218902032212`, -0.8334235401809855}, {-2.727866507275691, \
-0.844207085692603}, {-2.752046085316636, -0.851690065910579}, \
{-2.7753138416141816`, -0.8588908598945096}, {-2.789670800021403, \
-0.863333982746762}, {-2.7988341199204982`, -0.866169803182495}, \
{-2.8058176767728957`, -0.8683310409712236}, {-2.8098746769273713`, \
-0.8695865819839268}, {-2.813830301722865, -0.8708107498351727}}]}}}, 
     {RGBColor[0, 0, 1], Thickness[Large], 
      {Arrowheads[{{0.019999999999999997`, 1.}}], 
       {LABColor[0.1886675222501131, 0.5225961012766809, -0.8572107619122568],
         ArrowBox[{{-5., -1.2974461645940683`}, {-4.852008823273671, \
-1.2590440476666005`}, {-4.64527142684604, -1.2053979192519617`}, \
{-4.619716576706516, -1.1987667107919013`}, {-4.512838275406924, \
-1.1710329423720047`}, {-4.4045227868408885`, -1.1429262393307773`}, \
{-4.295716739809835, -1.1146922416497609`}, {-4.225645760786813, \
-1.0965095770532067`}}]}}, 
      {Arrowheads[{{0.020000000000000004`, 1.}}], 
       {LABColor[0.1886675222501131, 0.5225961012766809, -0.8572107619122568],
         ArrowBox[{{-4.2062869048064835`, -1.0914861623646852`}, \
{-4.186104591379955, -1.0862490693351083`}, {-4.065165930618449, \
-1.0548667890238768`}, {-3.945810365341906, -1.023895304945675}, \
{-3.8280378955503234`, -0.993334617100503}, {-3.7118485212437022`, \
-0.963184725488361}, {-3.5483074650354682`, -0.9207475822621538}, \
{-3.4319326655932962`, -0.8905495748238238}}]}}, 
      {Arrowheads[{{0.011500087624808098`, 1.}}], 
       {LABColor[0.1886675222501131, 0.5225961012766809, -0.8572107619122568],
         ArrowBox[{{-3.4125738096129665`, -0.8855261601353022}, \
{-3.3994633464994193`, -0.8821241361187574}, {-3.2696264447721632`, \
-0.8484328580849964}, {-3.1631070389903084`, -0.8207922191876951}, \
{-3.0208036791240684`, -0.7838660294942345}, {-2.9673167294333034`, \
-0.7699867419478106}}]}}}, 
     {RGBColor[0, 0, 1], Thickness[Large], 
      {Arrowheads[{{0.020000000000000007`, 1.}}], 
       {LABColor[0.1886675222501131, 0.5225961012766809, -0.8572107619122568],
         ArrowBox[{{5., -4.072571734095887}, {
         4.922280635378989, -4.009268196586403}, {
         4.782574746192584, -3.895475745508945}, {
         4.63526543423496, -3.775490197499399}, {
         4.615939609085091, -3.759749035650712}, {
         4.4716516545049885`, -3.642224426572025}, {
         4.379720755260202, -3.567345390221158}}]}}, 
      {Arrowheads[{{0.020000000000000004`, 1.}}], 
       {LABColor[0.1886675222501131, 0.5225961012766809, -0.8572107619122568],
         ArrowBox[{{4.364213774141707, -3.5547147316242897`}, {
         4.318488047043229, -3.5174704708838416`}, {
         4.159909116905538, -3.388305657183456}, {
         4.076558159829745, -3.3204151068241137`}, {
         3.9904995414159865`, -3.2503191274586696`}, {
         3.901197872369538, -3.177581636825439}, {
         3.8081177633956766`, -3.101766552662736}, {
         3.743934529401909, -3.04948838774956}}]}}, 
      {Arrowheads[{{0.019999999999999997`, 1.}}], 
       {LABColor[0.1886675222501131, 0.5225961012766809, -0.8572107619122568],
         ArrowBox[{{3.7284275482834137`, -3.036857729152692}, {
         3.7112592144944028`, -3.022873874970562}, {
         3.6106222256657143`, -2.940903603748914}, {
         3.5053213076685155`, -2.8551344953069657`}, {
         3.3944709712617054`, -2.7648453059538864`}, {
         3.278071216445286, -2.6700360356896784`}, {
         3.1561220432192565`, -2.5707066845143403`}, {
         3.108148303543616, -2.531631385277963}}]}}, 
      {Arrowheads[{{0.019999999999999997`, 1.}}], 
       {LABColor[0.1886675222501131, 0.5225961012766809, -0.8572107619122568],
         ArrowBox[{{3.092641322425121, -2.5190007266810945`}, {
         2.9920834033252497`, -2.437094858887967}, {
         2.905930126164575, -2.3669217786151084`}, {
         2.8167943906280395`, -2.2943194432063203`}, {
         2.7245063315405846`, -2.2191494950394923`}, {
         2.62889608372715, -2.1412735764925133`}, {
         2.529793782012677, -2.0605533299432723`}, {
         2.472362077685323, -2.0137743828063654`}}]}}, 
      {Arrowheads[{{0.02, 1.}}], 
       {LABColor[0.1886675222501131, 0.5225961012766809, -0.8572107619122568],
         ArrowBox[{{2.456855096566828, -2.001143724209497}, {
         2.427029561222106, -1.9768503977696583`}, {
         2.321182831909675, -1.890636718180797}, {
         2.2135822803589194`, -1.8029945252170505`}, {
         2.1058977034678863`, -1.7152838924081508`}, {
         2.0005146466137784`, -1.629447880688819}, {
         1.900591853522187, -1.5480593321414737`}, {
         1.8365758518270303`, -1.4959173803347678`}}]}}, 
      {Arrowheads[{{0.004772780835430068, 1.}}], 
       {LABColor[0.1886675222501131, 0.5225961012766809, -0.8572107619122568],
         ArrowBox[{{1.8210688707085354`, -1.4832867217378995`}, {
         1.8104191405066703`, -1.474612363698727}, {
         1.6730460261130782`, -1.3627199911579142`}}]}}}, 
     {RGBColor[0, 0, 1], Thickness[Large], 
      {Arrowheads[{{0.01999999999999999, 1.}}], 
       {LABColor[0.1886675222501131, 0.5225961012766809, -0.8572107619122568],
         ArrowBox[{{5., 1.3026903784447434`}, {4.85239434148664, 
         1.2642334842148726`}, {4.645766974568971, 1.210399187653469}, {
         4.620211849323029, 1.2037411044979012`}, {4.513371418479862, 
         1.1759051042402442`}, {4.405085442119852, 1.1476924843353085`}, {
         4.296293000947046, 1.1193479110626423`}, {4.22584353934225, 
         1.100993143902806}}]}}, 
      {Arrowheads[{{0.02, 1.}}], 
       {LABColor[0.1886675222501131, 0.5225961012766809, -0.8572107619122568],
         ArrowBox[{{4.206489627825807, 1.0959507130392576`}, {
         4.186681068060097, 1.0907898289957303`}, {4.065436691036619, 
         1.059201052317928}, {3.9457607378097848`, 1.028020909757968}, {
         3.827653208379594, 0.9972494013158503}, {3.7111141027460475`, 
         0.9668865269915748}, {3.54747820699974, 0.9242531456001946}, {
         3.4323331671680566`, 0.8942534784973204}}]}}, 
      {Arrowheads[{{0.01258438608613656, 1.}}], 
       {LABColor[0.1886675222501131, 0.5225961012766809, -0.8572107619122568],
         ArrowBox[{{3.4129792556516128`, 0.8892110476337719}, {
         3.398494521466121, 0.8854372228622179}, {3.2684887964976705`, 
         0.8515657814503912}, {3.1617867824468697`, 0.8237658440374603}, {
         3.019157434482461, 0.7866054681820438}, {2.965513515656207, 
         0.7726291847986375}, {2.9390711749205973`, 0.7657399482266702}, {
         2.925865066051907, 0.7622992540346829}}]}}}, 
     {RGBColor[0, 0, 1], Thickness[Large], 
      {Arrowheads[{{0.02000000000000001, 1.}}], 
       {LABColor[0.1886675222501131, 0.5225961012766809, -0.8572107619122568],
         ArrowBox[{{5., 0.006890363122658738}, {4.984297816303971, 
         0.006868724373161872}, {4.864030857504436, 0.006702987769604546}, {
         4.741574887328225, 0.006534234549394235}, {4.61785516781305, 
         0.006363739790815626}, {4.592949834090773, 0.0063294184322081285`}, {
         4.467979912994944, 0.006157200805056075}, {4.3430690393652345`, 
         0.005985064549600627}, {4.221138303458392, 0.005817035140358397}, {
         4.200000759632581, 0.005787906069862208}}]}}, 
      {Arrowheads[{{0.019999999999999997`, 1.}}], 
       {LABColor[0.1886675222501131, 0.5225961012766809, -0.8572107619122568],
         ArrowBox[{{4.180000778623396, 0.005760344643542295}, {
         4.1012140085221676`, 0.005651770752490515}, {3.9129355674245785`, 
         0.005392309387024414}, {3.7396136780582707`, 0.005153459236056585}, {
         3.5867815869243884`, 0.00494284551511504}, {3.459972540524076, 
         0.004768093439727793}, {3.380001538255977, 0.004657887590745759}}]}}, 
      {Arrowheads[{{0.004508865618065745, 1.}}], 
       {LABColor[0.1886675222501131, 0.5225961012766809, -0.8572107619122568],
         ArrowBox[{{3.360001557246792, 0.004630326164425846}, {
         3.2885849979792, 0.004531908959160929}, {3.2251274636684903`, 
         0.004444459868307057}, {3.1945312355988595`, 
         0.0044022960439903695`}, {3.1796471037782235`, 
         0.004381784629388429}}]}}}, 
     {RGBColor[0, 0, 1], Thickness[Large], 
      {Arrowheads[{{0.019999999999999993`, 1.}}], 
       {LABColor[0.1886675222501131, 0.5225961012766809, -0.8572107619122568],
         ArrowBox[{{-5., -0.0006483279758556047}, {-4.982183398663569, \
-0.0006460177756393899}, {-4.861933862154104, -0.0006304255479188387}, \
{-4.739499209849285, -0.0006145499858581649}, {-4.615809108109729, \
-0.0005985116351993289}, {-4.590901265294194, -0.000595281944936224}, \
{-4.465992453929639, -0.0005790855695685216}, {-4.34115531501195, \
-0.0005628984876512997}, {-4.219315469287257, -0.0005471000515398499}, \
{-4.200000006725267, -0.0005445955005907439}}]}}, 
      {Arrowheads[{{0.020000000000000004`, 1.}}], 
       {LABColor[0.1886675222501131, 0.5225961012766809, -0.8572107619122568],
         ArrowBox[{{-4.1800000068933985`, -0.0005420021887091224}, \
{-4.0994977098401835`, -0.0005315638104490749}, {-3.911511750653312, \
-0.0005071884991672952}, {-3.7385024565280847`, -0.000484755146074412}, \
{-3.5859787513305923`, -0.0004649780690622746}, {-3.45944955892693, \
-0.00044857158602273244`}, {-3.3800000136186648`, -0.0004382697134442613}}]}}, 
      {Arrowheads[{{0.00450894365535833, 1.}}], 
       {LABColor[0.1886675222501131, 0.5225961012766809, -0.8572107619122568],
         ArrowBox[{{-3.3600000137867965`, -0.0004356764015626398}, \
{-3.2884595159435066`, -0.00042640006033095135`}, {-3.225089322806162, \
-0.0004181831265216886}, {-3.194520352023781, -0.0004142193827314226}, \
{-3.1796422690886557`, -0.00041229020725263427`}}]}}}, 
     {RGBColor[0, 0, 1], Thickness[Large], 
      {Arrowheads[{{0.019999999999999993`, 1.}}], 
       {LABColor[0.1886675222501131, 0.5225961012766809, -0.8572107619122568],
         ArrowBox[{{-4.098799511807283, 5.}, {-4.035278371985293, 
         4.9225125068462035`}, {-3.9262252822408605`, 
         4.789481982383752}, {-3.8109295811761363`, 
         4.648836287549696}, {-3.793809941186444, 
         4.627952563009892}, {-3.6822083887547037`, 
         4.491813246961066}, {-3.591624668105245, 4.381312940238918}}]}}, 
      {Arrowheads[{{0.020000000000000004`, 1.}}], 
       {LABColor[0.1886675222501131, 0.5225961012766809, -0.8572107619122568],
         ArrowBox[{{-3.578945297012694, 
         4.3658457637448915`}, {-3.5632950719593217`, 
         4.346754533485532}, {-3.4397809499472145`, 
         4.196083438624337}, {-3.3070652175016595`, 
         4.034187580991822}, {-3.2366841694984143`, 
         3.9483318959302562`}, {-3.1628575631509572`, 
         3.858273079763734}, {-3.0855853984592905`, 
         3.764011132492257}, {-3.0717704533106533`, 3.747158703983811}}]}}, 
      {Arrowheads[{{0.019999999999999997`, 1.}}], 
       {LABColor[0.1886675222501131, 0.5225961012766809, -0.8572107619122568],
         ArrowBox[{{-3.059091082218102, 
         3.731691527489784}, {-3.0048676754234123`, 
         3.665546054115824}, {-2.9194739851766727`, 
         3.5613769065388947`}, {-2.8281739188524204`, 
         3.450002751665929}, {-2.730967476450656, 
         3.3314235894969273`}, {-2.6278546579713793`, 
         3.205639420031889}, {-2.551916238516062, 3.1130044677287034`}}]}}, 
      {Arrowheads[{{0.020000000000000004`, 1.}}], 
       {LABColor[0.1886675222501131, 0.5225961012766809, -0.8572107619122568],
         ArrowBox[{{-2.5392368674235106`, 
         3.0975372912346764`}, {-2.4971866179115234`, 
         3.046241479630749}, {-2.4265405258789836`, 
         2.9600624754747376`}, {-2.3523530525113685`, 
         2.869563448681763}, {-2.226161277618702, 
         2.7156259670738563`}, {-2.1576191719154125`, 
         2.6320135514069736`}, {-2.085446254040818, 
         2.5439720191648028`}, {-2.0320620237214704`, 
         2.4788502314735954`}}]}}, 
      {Arrowheads[{{0.02, 1.}}], 
       {LABColor[0.1886675222501131, 0.5225961012766809, -0.8572107619122568],
         ArrowBox[{{-2.019382652628919, 
         2.4633830549795683`}, {-1.9703186749714037`, 
         2.403531411204143}, {-1.8419587977148568`, 
         2.2469491279199953`}, {-1.734966255392348, 
         2.116432202153928}, {-1.6155863151356415`, 
         1.9708042690081224`}, {-1.5140361126265809`, 
         1.8469262869105254`}, {-1.5122078089268784`, 
         1.8446959952184878`}}]}}, 
      {Arrowheads[{{0.003899610638379695, 1.}}], 
       {LABColor[0.1886675222501131, 0.5225961012766809, -0.8572107619122568],
         ArrowBox[{{-1.4796630124506067`, 
         1.7328301107740112`}, {-1.4205046424170962`, 
         1.7328301107740112`}}]}}}, 
     {RGBColor[0, 0, 1], Thickness[Large], 
      {Arrowheads[{{0.019999999999999993`, 1.}}], 
       {LABColor[0.1886675222501131, 0.5225961012766809, -0.8572107619122568],
         ArrowBox[{{-4.865104338356673, -3.965915415312769}, \
{-4.702864693439805, -3.833661579834286}, {-4.6179100415975824`, \
-3.764408601909993}, {-4.530140059457853, -3.692860634803648}, \
{-4.510036948419486, -3.676473064791176}, {-4.368163808120806, \
-3.560821511402411}, {-4.245025983295789, -3.460442534155938}}]}}, 
      {Arrowheads[{{0.019999999999999997`, 1.}}], 
       {LABColor[0.1886675222501131, 0.5225961012766809, -0.8572107619122568],
         ArrowBox[{{-4.229524024419267, -3.4478057121270176`}, \
{-4.217584625629795, -3.4380730029360924`}, {-4.061705088849979, \
-3.311003773819477}, {-3.895224843492558, -3.1752931034022693`}, \
{-3.807495498368642, -3.103778262608587}, {-3.7160880626431188`, \
-3.0292651312950425`}, {-3.6210025363159892`, -2.9517537094616375`}, \
{-3.609445669358383, -2.9423328309701864`}}]}}, 
      {Arrowheads[{{0.020000000000000004`, 1.}}], 
       {LABColor[0.1886675222501131, 0.5225961012766809, -0.8572107619122568],
         ArrowBox[{{-3.593943710481861, -2.929696008941266}, \
{-3.5222389193872523`, -2.8712439971083716`}, {-3.4189717276233385`, \
-2.7870630794487714`}, {-3.3103754767906763`, -2.698538041696364}, \
{-3.1964501668892664`, -2.605668883851149}, {-3.077195797919109, \
-2.508455605913127}, {-2.973865355420976, -2.4242231277844346`}}]}}, 
      {Arrowheads[{{0.02, 1.}}], 
       {LABColor[0.1886675222501131, 0.5225961012766809, -0.8572107619122568],
         ArrowBox[{{-2.958363396544454, -2.4115863057555136`}, \
{-2.913115143340384, -2.374701023875082}, {-2.827151743331792, \
-2.3046257388377356`}, {-2.7383836531786896`, -2.2322641382137753`}, \
{-2.646668891632312, -2.157500482322405}, {-2.5518654774438905`, \
-2.0802190314828244`}, {-2.4538314293646604`, -2.0003040460142376`}, \
{-2.3524247661458526`, -1.917639786235845}, {-2.3382850414835694`, \
-1.9061134245986826`}}]}}, 
      {Arrowheads[{{0.02, 1.}}], 
       {LABColor[0.1886675222501131, 0.5225961012766809, -0.8572107619122568],
         ArrowBox[{{-2.3227830826070472`, -1.8934766025697618`}, \
{-2.2484720025142213`, -1.8329000069672452`}, {-2.1437681491720415`, \
-1.7475479575284334`}, {-2.0403227153484664`, -1.663221741251804}, \
{-1.94084395678729, -1.5821290627323523`}, {-1.8485552627315647`, \
-1.5068975509374143`}, {-1.7675445291809233`, -1.440859559837966}, \
{-1.7027047275461629`, -1.3880037214129308`}}]}}, 
      {Arrowheads[{{0.0012058394321817832`, 1.}}], 
       {LABColor[0.1886675222501131, 0.5225961012766809, -0.8572107619122568],
         ArrowBox[{{-1.6811193083478824`, -1.3498500325364975`}, \
{-1.6559004824126575`, -1.3498500325364975`}}]}}}, 
     {RGBColor[0, 0, 1], Thickness[Large], 
      {Arrowheads[{{0.019999999999999997`, 1.}}], 
       {LABColor[0.1886675222501131, 0.5225961012766809, -0.8572107619122568],
         ArrowBox[{{4.102814866427947, -5.}, {
         4.0350523612326255`, -4.917419494418575}, {
         3.925987303941567, -4.784504580095359}, {
         3.810679402519829, -4.643981664517001}, {
         3.7935314188960154`, -4.623083836827858}, {
         3.6819166166427983`, -4.487061610762375}, {
         3.5953430404438267`, -4.38155651363092}}]}}, 
      {Arrowheads[{{0.019999999999999997`, 1.}}], 
       {LABColor[0.1886675222501131, 0.5225961012766809, -0.8572107619122568],
         ArrowBox[{{3.5826562447942236`, -4.366095426471692}, {
         3.562989857510258, -4.3421284819174915`}, {
         3.4394623953928978`, -4.191588589015978}, {
         3.3067335273059, -4.029835168001205}, {
         3.236346190302785, -3.9440558441776115`}, {
         3.162513750365257, -3.854078057778235}, {
         3.0852362074933164`, -3.7599018088030753`}, {
         3.075184418810105, -3.7476519401026107`}}]}}, 
      {Arrowheads[{{0.019999999999999997`, 1.}}], 
       {LABColor[0.1886675222501131, 0.5225961012766809, -0.8572107619122568],
         ArrowBox[{{3.062497623160502, -3.7321908529433836`}, {
         3.0045135616869616`, -3.6615270972521317`}, {
         2.9191162688731134`, -3.557455507875009}, {
         2.827814784978689, -3.4461886254213123`}, {
         2.7306091100036904`, -3.327726449891041}, {
         2.627499243948116, -3.2020689812841945`}, {
         2.555025797176383, -3.1137473665743025`}}]}}, 
      {Arrowheads[{{0.019999999999999997`, 1.}}], 
       {LABColor[0.1886675222501131, 0.5225961012766809, -0.8572107619122568],
         ArrowBox[{{2.5423390015267797`, -3.0982862794150754`}, {
         2.4967569045773677`, -3.042736494165933}, {
         2.4260704477509054`, -2.956592640339055}, {
         2.3518404661637162`, -2.86613037966701}, {
         2.2255815139720694`, -2.7122616867060083`}, {
         2.157003861758129, -2.628687781415899}, {
         2.084794092132111, -2.5406875035860508`}, {
         2.034867175542661, -2.479842793045994}}]}}, 
      {Arrowheads[{{0.019999999999999997`, 1.}}], 
       {LABColor[0.1886675222501131, 0.5225961012766809, -0.8572107619122568],
         ArrowBox[{{2.022180379893058, -2.4643817058867667`}, {
         1.9695713868046847`, -2.4002684144013817`}, {
         1.8411077094255928`, -2.2437128768480425`}, {
         1.7339749680553131`, -2.1131528286151653`}, {
         1.614441191535003, -1.9674799425456306`}, {
         1.5147085539089389`, -1.8459382195176857`}}]}}, 
      {Arrowheads[{{0.00406181976735547, 1.}}], 
       {LABColor[0.1886675222501131, 0.5225961012766809, -0.8572107619122568],
         ArrowBox[{{1.481325684260508, -1.7300986319987812`}, {
         1.4196548775502504`, -1.7300986319987812`}}]}}}, 
     {RGBColor[0, 0, 1], Thickness[Large], 
      {Arrowheads[{{0.02000000000000001, 1.}}], 
       {LABColor[0.1886675222501131, 0.5225961012766809, -0.8572107619122568],
         ArrowBox[{{4.102494899339357, 5.}, {4.034863897431966, 
         4.917573326028653}, {3.925804704226394, 4.7846551922082625`}, {
         3.8105029445289897`, 4.6441288021377085`}, {3.793355492532203, 
         4.623229992489526}, {3.681746860888102, 4.487204678159369}, {
         3.595046725788926, 4.381537106076418}}]}}, 
      {Arrowheads[{{0.019999999999999997`, 1.}}], 
       {LABColor[0.1886675222501131, 0.5225961012766809, -0.8572107619122568],
         ArrowBox[{{3.582360521450165, 4.366075533728329}, {3.562826598228663,
          4.342268163212587}, {3.439305817415973, 4.191724672186455}, {
         3.3065840002967826`, 4.029967229001621}, {3.2362003336859515`, 
         3.9441856883321065`}, {3.162371669125898, 3.8542054855877446`}, {
         3.085098006616624, 3.760026620768537}, {3.0749123478997347`, 
         3.7476126398047462`}}]}}, 
      {Arrowheads[{{0.02, 1.}}], 
       {LABColor[0.1886675222501131, 0.5225961012766809, -0.8572107619122568],
         ArrowBox[{{3.062226143560974, 3.7321510674566567`}, {
         3.0043793461581276`, 3.6616490938744817`}, {2.9189861217211517`, 
         3.557574346029302}, {2.827688767276439, 3.446303818356721}, {
         2.7304872828239892`, 3.327837510856738}, {2.627381668363802, 
         3.202175423529352}, {2.554777970010543, 3.113688173533075}}]}}, 
      {Arrowheads[{{0.02, 1.}}], 
       {LABColor[0.1886675222501131, 0.5225961012766809, -0.8572107619122568],
         ArrowBox[{{2.542091765671782, 3.0982266011849853`}, {
         2.4966510193116482`, 3.0428447573617894`}, {2.4259708819125603`, 
         2.956701886824071}, {2.3517475359314637`, 2.866240657983727}, {
         2.2254992815498054`, 2.7123730024724564`}, {2.1569273486932556`, 
         2.628799549562628}, {2.0847235453928934`, 2.540799679883339}, {
         2.0346435921213515`, 2.479763707261403}}]}}, 
      {Arrowheads[{{0.02, 1.}}], 
       {LABColor[0.1886675222501131, 0.5225961012766809, -0.8572107619122568],
         ArrowBox[{{2.021957387782591, 2.4643021349133134`}, {
         1.9695128984658612`, 2.400384335374824}, {1.8410624446537356`, 
         2.2438327040335997`}, {1.7339443450409835`, 2.1132803179355673`}, {
         1.6144266598355927`, 1.9676156819787534`}, {1.5145092142321601`, 
         1.8458392409897313`}}]}}, 
      {Arrowheads[{{0.0040529272055869784`, 1.}}], 
       {LABColor[0.1886675222501131, 0.5225961012766809, -0.8572107619122568],
         ArrowBox[{{1.4811725886286062`, 1.7302165396798006`}, {
         1.4196409057577943`, 1.7302165396798006`}}]}}}, 
     {RGBColor[0, 0, 1], Thickness[Large], 
      {Arrowheads[{{0.019999999999999997`, 1.}}], 
       {LABColor[0.1886675222501131, 0.5225961012766809, -0.8572107619122568],
         ArrowBox[{{5., -2.6191159821825147`}, {
         4.893654661140795, -2.563409826855163}, {
         4.705593667660958, -2.46489911612553}, {
         4.681650412547887, -2.452357083699107}, {
         4.58106377215489, -2.3996674682096386`}, {
         4.4775696606855755`, -2.3454548519274265`}, {
         4.306624290704056, -2.255909701807686}, {
         4.29133875441321, -2.247902783328569}}]}}, 
      {Arrowheads[{{0.020000000000000004`, 1.}}], 
       {LABColor[0.1886675222501131, 0.5225961012766809, -0.8572107619122568],
         ArrowBox[{{4.27362222327354, -2.23862245335722}, {
         4.12712707564208, -2.1618848968624715`}, {
         3.943360588955742, -2.065623748408528}, {
         3.7510555590206796`, -1.9648899129371262`}, {
         3.6520186701465427`, -1.913012093241949}, {
         3.5649609776867495`, -1.867409254503274}}]}}, 
      {Arrowheads[{{0.019999999999999997`, 1.}}], 
       {LABColor[0.1886675222501131, 0.5225961012766809, -0.8572107619122568],
         ArrowBox[{{3.54724444654708, -1.8581289245319255`}, {
         3.4494464638317237`, -1.806900072620926}, {
         3.3459111463910407`, -1.7526658716950791`}, {
         3.2422732532690057`, -1.69837793924795}, {
         3.1399296849731164`, -1.6447680041684798`}, {
         3.0388804415033728`, -1.5918360664566682`}, {
         2.939125522859773, -1.5395821261125144`}, {
         2.83858320096029, -1.4869157256779795`}}]}}, 
      {Arrowheads[{{0.014214447796755417`, 1.}}], 
       {LABColor[0.1886675222501131, 0.5225961012766809, -0.8572107619122568],
         ArrowBox[{{2.8208666698206204`, -1.4776353957066308`}, {
         2.810536190166921, -1.4722240508337077`}, {
         2.693332778108326, -1.41083018489591}, {
         2.5065424180713616`, -1.312985061437822}, {
         2.3930575529492426`, -1.2535390566423883`}, {
         2.349336058084447, -1.230636723449329}, {
         2.327851508160352, -1.2193826178340896`}, {
         2.3172052557717655`, -1.2138058638778306`}}]}}}, 
     {RGBColor[0, 0, 1], Thickness[Large], 
      {Arrowheads[{{0.019999999999999997`, 1.}}], 
       {LABColor[0.1886675222501131, 0.5225961012766809, -0.8572107619122568],
         ArrowBox[{{-5., -2.623724895478389}, {-4.895362790034927, \
-2.5688170449226364`}, {-4.707295817271407, -2.470129845231256}, \
{-4.683375944572361, -2.457578012131824}, {-4.582774627818508, \
-2.4047879762748257`}, {-4.479260469693434, -2.350469441533377}, \
{-4.308497650337415, -2.2608625094600834`}, {-4.291607341007136, \
-2.2519994044436467`}}]}}, 
      {Arrowheads[{{0.019999999999999997`, 1.}}], 
       {LABColor[0.1886675222501131, 0.5225961012766809, -0.8572107619122568],
         ArrowBox[{{-4.273897524532314, -2.242706267167778}, \
{-4.12917698361928, -2.1667648899516525`}, {-3.945573218229331, \
-2.070419735920216}, {-3.753403255495755, -1.9695795128427684`}, \
{-3.654414874094153, -1.91763585671347}, {-3.5655048655394506`, \
-1.870980776133036}}]}}, 
      {Arrowheads[{{0.020000000000000004`, 1.}}], 
       {LABColor[0.1886675222501131, 0.5225961012766809, -0.8572107619122568],
         ArrowBox[{{-3.547795049064629, -1.8616876388571675`}, \
{-3.4518670070975106`, -1.8113498804804424`}, {-3.348307521502469, \
-1.7570075603767132`}, {-3.2446055870641266`, -1.702590490957684}, \
{-3.142142456336996, -1.6488234775661983`}, {-3.040918129321077, \
-1.5957065202022558`}, {-2.940932606016369, -1.5432396188658566`}, \
{-2.839402390071765, -1.4899621478224256`}}]}}, 
      {Arrowheads[{{0.014308624557078892`, 1.}}], 
       {LABColor[0.1886675222501131, 0.5225961012766809, -0.8572107619122568],
         ArrowBox[{{-2.8216925735969434`, -1.480669010546557}, \
{-2.8118967331865905`, -1.4755286924752018`}, {-2.6941352252090347`, \
-1.4137339324332439`}, {-2.506086530925621, -1.3150563242825248`}, \
{-2.3915138979427417`, -1.2549349103829872`}, {-2.3472768409570657`, \
-1.2317217368397844`}, {-2.325592525641261, -1.2203430012526884`}, \
{-2.314886343770958, -1.2147249860709615`}}]}}}, 
     {RGBColor[0, 0, 1], Thickness[Large], 
      {Arrowheads[{{0.020000000000000007`, 1.}}], 
       {LABColor[0.1886675222501131, 0.5225961012766809, -0.8572107619122568],
         ArrowBox[{{-1.3420067915981744`, 
         0.3205533948819164}, {-1.3872480003552266`, 
         0.3313597657188062}, {-1.4852125787010573`, 
         0.3547597055429067}, {-1.5597310789226053`, 
         0.3725592862731049}, {-1.6203030888524612`, 
         0.38702759115754864`}, {-1.671141278948291, 
         0.3991708638495321}, {-1.8055790953508826`, 
         0.4312828462315602}, {-1.9018395526536336`, 
         0.45427573760473716`}, {-2.0367171658547356`, 
         0.48649277039165384`}, {-2.120117260907651, 0.5064138198006879}}]}}, 
      {Arrowheads[{{0.020000000000000004`, 1.}}], 
       {LABColor[0.1886675222501131, 0.5225961012766809, -0.8572107619122568],
         ArrowBox[{{-2.1395700226403878`, 
         0.5110603304236572}, {-2.2081091565127866`, 
         0.5274316723442888}, {-2.407061588130562, 
         0.5749536951644132}, {-2.48515454351217, 
         0.5936070746559766}, {-2.5459792018326266`, 
         0.608135727446128}, {-2.5947361457879627`, 
         0.6197818711220014}, {-2.728182931253382, 
         0.6516571346339517}, {-2.74253181217016, 
         0.6550845259999463}, {-2.755718834926129, 
         0.6582343944948568}, {-2.770184022609432, 
         0.6616895670383316}, {-2.7741469023481495`, 
         0.6626361453728881}, {-2.7888711213460944`, 
         0.6661531904551676}, {-2.8187082530544, 
         0.6732801244785389}, {-2.8423654427254905`, 
         0.6789309099364893}, {-2.8800996533751295`, 
         0.6879441499608012}, {-2.9031248045165032`, 
         0.693443965917207}, {-2.9176804919498642`, 0.6969207553424284}}]}}, 
      {Arrowheads[{{0.00023395642197664932`, 1.}}], 
       {LABColor[0.1886675222501131, 0.5225961012766809, -0.8572107619122568],
         ArrowBox[{{-2.937133253682601, 
         0.7015672659653978}, {-2.937253235961403, 
         0.7015959250802669}, {-2.9416095171445082`, 
         0.7026364717682919}, {-2.9462354507477118`, 0.7037414279654505}}]}}}, 
     {RGBColor[0, 0, 1], Thickness[Large], 
      {Arrowheads[{{0.020000000000000007`, 1.}}], 
       {LABColor[0.1886675222501131, 0.5225961012766809, -0.8572107619122568],
         ArrowBox[{{2.6788192376496336`, -5.}, {
         2.6110037110412825`, -4.873422727343389}, {
         2.5354395683780018`, -4.732382709410749}, {
         2.517988160029153, -4.699809760658597}, {
         2.4459241830784553`, -4.565302780982868}, {
         2.3688018108679314`, -4.421354336969545}, {
         2.301014951931186, -4.294830572349613}}]}}, 
      {Arrowheads[{{0.020000000000000007`, 1.}}], 
       {LABColor[0.1886675222501131, 0.5225961012766809, -0.8572107619122568],
         ArrowBox[{{2.291569844788225, -4.2772013366583534`}, {
         2.28841927313088, -4.271320813603522}, {
         2.2015164043407722`, -4.109117131532098}, {
         2.1062094114489174`, -3.931227202356667}, {
         2.0546979460715753`, -3.8350813619554724`}, {
         2.0006145014066234`, -3.7341349376786255`}, {
         1.9137655590697773`, -3.5720319090079666`}}]}}, 
      {Arrowheads[{{0.020000000000000004`, 1.}}], 
       {LABColor[0.1886675222501131, 0.5225961012766809, -0.8572107619122568],
         ArrowBox[{{1.9043204519268162`, -3.554402673316707}, {
         1.8550446090484727`, -3.4624296088676516`}, {
         1.8008153904923871`, -3.3612110984995063`}, {
         1.7173342077685936`, -3.2053939728971104`}, {
         1.6237040144918735`, -3.0306337801211503`}, {
         1.5485134239061602`, -2.8902909948952145`}, {
         1.526516166208369, -2.84923324566632}}]}}, 
      {Arrowheads[{{0.019999999999999997`, 1.}}], 
       {LABColor[0.1886675222501131, 0.5225961012766809, -0.8572107619122568],
         ArrowBox[{{1.517071059065408, -2.8316040099750603`}, {
         1.4639884942492694`, -2.7325257219179826`}, {
         1.3965450293160464`, -2.606642900140883}, {
         1.3205663577041684`, -2.4648291664181463`}, {
         1.2600703967963447`, -2.3519138191308424`}, {
         1.191750146622547, -2.224394482974102}, {
         1.1392667733469604`, -2.126434582324674}}]}}, 
      {Arrowheads[{{0.013071912183146411`, 1.}}], 
       {LABColor[0.1886675222501131, 0.5225961012766809, -0.8572107619122568],
         ArrowBox[{{1.1298216662039993`, -2.1088053466334142`}, {
         1.0784913904279017`, -2.012997695533495}, {
         1.0295432846477337`, -1.9216363504075837`}, {
         0.9739208922737898, -1.8178174894852124`}, {
         0.8828904439376041, -1.647909705009141}}]}}}, 
     {RGBColor[0, 0, 1], Thickness[Large], 
      {Arrowheads[{{0.020000000000000004`, 1.}}], 
       {LABColor[0.1886675222501131, 0.5225961012766809, -0.8572107619122568],
         ArrowBox[{{2.6786714950525212`, 5.}, {2.6108916275637197`, 
         4.87348230715489}, {2.5353308585365375`, 4.73244080735407}, {
         2.5178800306904723`, 4.699867145599921}, {2.445819369995528, 
         4.5653589372809105`}, {2.368700513327621, 4.421409115866928}, {
         2.300883399234947, 4.294821898625226}}]}}, 
      {Arrowheads[{{0.02, 1.}}], 
       {LABColor[0.1886675222501131, 0.5225961012766809, -0.8572107619122568],
         ArrowBox[{{2.2914386968395077`, 4.277192446090856}, {
         2.288321612443719, 4.271374105914493}, {2.2014226231278284`, 
         4.109168718885154}, {2.106119798079213, 3.9312767578428254`}, {
         2.054610541917358, 3.83512973821576}, {2.000529389997137, 
         3.734182025851425}, {1.9136506010219347`, 3.5720143447160813`}}]}}, 
      {Arrowheads[{{0.020000000000000004`, 1.}}], 
       {LABColor[0.1886675222501131, 0.5225961012766809, -0.8572107619122568],
         ArrowBox[{{1.9042058986264956`, 3.554384892181712}, {
         1.8549668322164135`, 3.4624754017850243`}, {1.8007403158758288`, 
         3.361256352639318}, {1.7172633380749023`, 3.205438481812105}, {
         1.6236377919027862`, 3.0306773243782024`}, {1.5484510223917214`, 
         2.890333930927505}, {1.5264178028089221`, 2.849206790806937}}]}}, 
      {Arrowheads[{{0.019999999999999997`, 1.}}], 
       {LABColor[0.1886675222501131, 0.5225961012766809, -0.8572107619122568],
         ArrowBox[{{1.5169731004134828`, 2.8315773382725675`}, {
         1.4639303183677186`, 2.7325678439323067`}, {1.396490295387131, 
         2.6066845038042827`}, {1.3205154308968594`, 2.4648700546816555`}, {
         1.2600225583587026`, 2.3519542442698778`}, {1.19170572568414, 
         2.224434253855332}, {1.1391850045959095`, 2.1263992368977926`}}]}}, 
      {Arrowheads[{{0.01306970004941646, 1.}}], 
       {LABColor[0.1886675222501131, 0.5225961012766809, -0.8572107619122568],
         ArrowBox[{{1.1297403022004704`, 2.108769784363423}, {
         1.0784527230852838`, 2.0130365464320192`}, {1.0295070675082205`, 
         1.9216747357966621`}, {0.9738873905444383, 1.8178552173030522`}, {
         0.882861447471676, 1.6479464710441583`}}]}}}, 
     {RGBColor[0, 0, 1], Thickness[Large], 
      {Arrowheads[{{0.020000000000000004`, 1.}}], 
       {LABColor[0.1886675222501131, 0.5225961012766809, -0.8572107619122568],
         ArrowBox[{{-2.676890430348194, 5.}, {-2.6115268475744386`, 
         4.8779113593281185`}, {-2.5359533292382634`, 
         4.73675220413934}, {-2.518537848126364, 
         4.704222891556244}, {-2.446463383152697, 
         4.569599404250691}, {-2.36933000574475, 
         4.425526683653915}, {-2.2992975538331697`, 4.294717347721419}}]}}, 
      {Arrowheads[{{0.02, 1.}}], 
       {LABColor[0.1886675222501131, 0.5225961012766809, -0.8572107619122568],
         ArrowBox[{{-2.289857731920294, 
         4.277085281414455}, {-2.2889361650022195`, 
         4.275363942902376}, {-2.2020213975905234`, 
         4.11302116184131}, {-2.1067018593566145`, 
         3.9349796231341947`}, {-2.055183859623938, 
         3.8387523006621738`}, {-2.001093706147446, 
         3.737720609444509}, {-1.9122648554052688`, 3.5718026291358744`}}]}}, 
      {Arrowheads[{{0.02, 1.}}], 
       {LABColor[0.1886675222501131, 0.5225961012766809, -0.8572107619122568],
         ArrowBox[{{-1.9028250334923933`, 
         3.5541705628289098`}, {-1.8555005852946058`, 
         3.4657761189225305`}, {-1.8012629180944517`, 
         3.3644688958377604`}, {-1.7177685146458492`, 
         3.2085148035409343`}, {-1.6241239286890823`, 
         3.033601805804628}, {-1.5489213116571667`, 
         2.8931354344893596`}, {-1.5252321569773681`, 
         2.8488879105503293`}}]}}, 
      {Arrowheads[{{0.02, 1.}}], 
       {LABColor[0.1886675222501131, 0.5225961012766809, -0.8572107619122568],
         ArrowBox[{{-1.5157923350644926`, 
         2.8312558442433646`}, {-1.4643832937016505`, 
         2.7352320384498734`}, {-1.3969288841796983`, 
         2.609238070304569}, {-1.3209383125523697`, 
         2.467299926767173}, {-1.2604323199407186`, 
         2.354284481820887}, {-1.1921011727177198`, 
         2.2266529089176386`}, {-1.138903883932952, 
         2.127288945077983}, {-1.1381994585494672`, 2.125973191964784}}]}}, 
      {Arrowheads[{{0.013007268457614369`, 1.}}], 
       {LABColor[0.1886675222501131, 0.5225961012766809, -0.8572107619122568],
         ArrowBox[{{-1.1287596366365917`, 
         2.1083411256578195`}, {-1.078822965282504, 
         2.0150674697996074`}, {-1.0298663001533863`, 
         1.923624307662505}, {-0.9742346447737652, 
         1.8197133392700016`}, {-0.8831870410109036, 
         1.6496510858235305`}}]}}}, 
     {RGBColor[0, 0, 1], Thickness[Large], 
      {Arrowheads[{{0.02, 1.}}], 
       {LABColor[
        0.18866752225011313`, 0.5225961012766809, -0.8572107619122568], 
        ArrowBox[{{1.1842048483358685`, -0.23328022839560308`}, {
         1.26878895384788, -0.2499427167144175}, {
         1.3338104019748507`, -0.2627514957791106}, {
         1.3867497340413006`, -0.273180180894635}, {
         1.54021778268999, -0.3034123332882889}, {
         1.6433076132461573`, -0.3237203224433763}, {
         1.7212183703996062`, -0.3390682069320877}, {
         1.9304040151383908`, -0.380276343387804}, {
         1.9691199779266884`, -0.38790312236485486`}}]}}, 
      {Arrowheads[{{0.019999999999999997`, 1.}}], 
       {LABColor[0.1886675222501131, 0.5225961012766809, -0.8572107619122568],
         ArrowBox[{{1.9887428561664588`, -0.39176869471408615`}, {
         2.0206812529956193`, -0.39806033970892474`}, {
         2.092513036966277, -0.4122107081981998}, {
         2.1518140120934994`, -0.423892593339272}, {
         2.3257274460672845`, -0.45815234633342755`}, {
         2.4384945767546458`, -0.48036669720290087`}, {
         2.482168468525037, -0.4889701541651309}, {
         2.520315953185849, -0.4964849468523062}, {
         2.578337794774427, -0.5079148514644498}, {
         2.6105328363681584`, -0.514257053716658}, {
         2.6392890996102114`, -0.5199218402325527}, {
         2.691128383817335, -0.5301338234689805}, {
         2.733216964353585, -0.5384249849974447}, {
         2.7681443526657223`, -0.5453054408021708}, {
         2.7736579857572785`, -0.5463915886833379}}]}}, 
      {Arrowheads[{{0.005577504897509806, 1.}}], 
       {LABColor[0.1886675222501131, 0.5225961012766809, -0.8572107619122568],
         ArrowBox[{{2.7932808639970492`, -0.5502571610325692}, {
         2.8356531787081516`, -0.5586042162463246}, {
         2.8813978576486137`, -0.5676156040700704}, {
         2.914046443190945, -0.5740471513676612}, {
         2.948480166468866, -0.5808303585484733}, {
         2.970281990488393, -0.585125168263079}, {
         2.9846237797787474`, -0.5879504023312869}, {
         2.9964696050915425`, -0.590283948624723}, {
         3.003460227029126, -0.5916610531725708}, {
         3.0077004267480665`, -0.592496343418399}, {
         3.0121742629681663`, -0.5933776584516012}}]}}}, 
     {RGBColor[0, 0, 1], Thickness[Large], 
      {Arrowheads[{{0.02, 1.}}], 
       {LABColor[
        0.18866752225011313`, 0.5225961012766809, -0.8572107619122566], 
        ArrowBox[{{1.1146964007538995`, 0.2231582208764777}, {
         1.1637011540643167`, 0.23296879670308585`}, {1.2050733404941083`, 
         0.24125136001915828`}, {1.2408643911947443`, 0.2484165999824809}, {
         1.3340481394832648`, 0.26707165212816264`}, {1.4043548914708164`, 
         0.2811468116770178}, {1.4610148183368536`, 0.29248992578940275`}, {
         1.6259728891722858`, 0.32551393984556565`}, {1.683763167444256, 
         0.33708334625470737`}, {1.7331322761683778`, 0.34696686472815114`}, {
         1.7761965454277207`, 0.3555881769569884}, {1.8991312978727288`, 
         0.38019927341425147`}}]}}, 
      {Arrowheads[{{0.020000000000000004`, 1.}}], 
       {LABColor[0.1886675222501131, 0.5225961012766809, -0.8572107619122568],
         ArrowBox[{{1.9187421703006995`, 0.3841252997276958}, {
         1.982059206331573, 0.3968011432150034}, {2.0405405635457394`, 
         0.40850890114938687`}, {2.0905410923815824`, 0.4185188276642148}, {
         2.243461152445309, 0.44913287514572225`}, {2.348168618619524, 
         0.4700949342751125}, {2.3898693829159146`, 0.4784432777014286}, {
         2.4267829720061274`, 0.4858332458236599}, {2.498975838185966, 
         0.500285998668085}, {2.503262190893945, 0.5011441111045427}, {
         2.5351102495556974`, 0.507519978205683}, {2.5638507751788957`, 
         0.5132737283396119}, {2.6161698726087628`, 0.5237478239699699}, {
         2.659542809356039, 0.5324309303226628}, {2.696225446501919, 
         0.5397746626940919}, {2.703177067419529, 0.5411663522654696}}]}}, 
      {Arrowheads[{{0.003585109165000959, 1.}}], 
       {LABColor[0.1886675222501131, 0.5225961012766809, -0.8572107619122568],
         ArrowBox[{{2.7227879398474997`, 0.5450923785789139}, {
         2.771449543800549, 0.5548342571350965}, {2.8243164470549487`, 
         0.5654180215264785}, {2.8634021767978646`, 0.5732428444156425}}]}}}, 
     {RGBColor[0, 0, 1], Thickness[Large], 
      {Arrowheads[{{0.020000000000000007`, 1.}}], 
       {LABColor[0.1886675222501131, 0.5225961012766809, -0.8572107619122568],
         ArrowBox[{{5., -1.2917211345154787`}, {
         4.852093683642892, -1.2535103915621169`}, {
         4.645221152008525, -1.2000660673095502`}, {
         4.61966853078859, -1.1934646951351382`}, {
         4.512738208642068, -1.1658398637276957`}, {
         4.404378382980456, -1.1378457283397925`}, {
         4.29554315350471, -1.10972877512106}, {
         4.225430587706043, -1.0916155985136111`}}]}}, 
      {Arrowheads[{{0.020000000000000004`, 1.}}], 
       {LABColor[0.1886675222501131, 0.5225961012766809, -0.8572107619122568],
         ArrowBox[{{4.206066352398694, -1.0866129601135643`}, {
         4.185914486981179, -1.0814068420216212`}, {
         4.06525205425087, -1.0502343991216627`}, {
         3.9461870097526552`, -1.0194746322495887`}, {
         3.8287193534865347`, -0.9891275414053992}, {
         3.712849085452509, -0.9591931265890943}, {
         3.549383886131604, -0.9169628360449746}, {
         3.4314969401047373`, -0.8865074241116968}}]}}, 
      {Arrowheads[{{0.006390866017546568, 1.}}], 
       {LABColor[0.1886675222501131, 0.5225961012766809, -0.8572107619122568],
         ArrowBox[{{3.412132704797388, -0.8815047857116501}, {
         3.4006608157162694`, -0.8785410893958704}, {
         3.270975668314519, -0.845037680249551}, {
         3.164624238034365, -0.8175624022137862}}]}}}, 
     {RGBColor[0, 0, 1], Thickness[Large], 
      {Arrowheads[{{0.02, 1.}}], 
       {LABColor[0.1886675222501131, 0.5225961012766809, -0.8572107619122568],
         ArrowBox[{{-5., 1.2968582413669805`}, {-4.852389051228115, 
         1.2585721462808168`}, {-4.645627178524624, 
         1.2049439785576181`}, {-4.620073936476186, 
         1.198316192048786}, {-4.513182645587447, 
         1.1705916217449026`}, {-4.404853887077435, 
         1.14249421309475}, {-4.2960344784878215`, 
         1.1142695437247259`}, {-4.225623628350005, 1.0960069654681492`}}]}}, 
      {Arrowheads[{{0.02, 1.}}], 
       {LABColor[0.1886675222501131, 0.5225961012766809, -0.8572107619122568],
         ArrowBox[{{-4.206264219058755, 
         1.0909856835706784`}, {-4.186408813971384, 
         1.085835754426031}, {-4.06545858945582, 
         1.0544646953343921`}, {-3.946091715786994, 
         1.0235043125616663`}, {-3.828308192964905, 
         0.9929546061078541}, {-3.7121080209895547`, 
         0.9628155759729553}, {-3.548553988184197, 
         0.9203942969024685}, {-3.4318878474087597`, 0.8901344076718473}}]}}, 
      {Arrowheads[{{0.006436186308911643, 1.}}], 
       {LABColor[0.1886675222501131, 0.5225961012766809, -0.8572107619122568],
         ArrowBox[{{-3.41252843811751, 
         0.8851131257743764}, {-3.399698717953022, 
         0.8817854601084267}, {-3.269852821007622, 
         0.8481071157961608}, {-3.163326908059591, 0.8204773141710018}}]}}}, 
     {RGBColor[0, 0, 1], Thickness[Large], 
      {Arrowheads[{{0.020000000000000007`, 1.}}], 
       {LABColor[0.1886675222501131, 0.5225961012766809, -0.8572107619122568],
         ArrowBox[{{0.509288339672696, -5.}, {
         0.502249968284997, -4.930899935857334}, {
         0.48681140971713044`, -4.779330015978661}, {
         0.4814287074761391, -4.726484684349326}, {
         0.4673080747366754, -4.587853661022359}, {
         0.4520260159198457, -4.437820196417111}, {
         0.4359568914531236, -4.2800596194024365`}, {
         0.4282216530011103, -4.204117978396238}}]}}, 
      {Arrowheads[{{0.02, 1.}}], 
       {LABColor[0.1886675222501131, 0.5225961012766809, -0.8572107619122568],
         ArrowBox[{{0.4261949858343207, -4.184220927856144}, {
         0.41831363568661695`, -4.1068448175689065`}, {
         0.39849403662529626`, -3.9122635016677987`}, {
         0.38754227886094456`, -3.8047432924736317`}, {
         0.37589588227413206`, -3.6904033824503895`}, {
         0.35962541403189713`, -3.5306660885169423`}, {
         0.3451282991627349, -3.3883389062523817`}}]}}, 
      {Arrowheads[{{0.020000000000000004`, 1.}}], 
       {LABColor[0.1886675222501131, 0.5225961012766809, -0.8572107619122568],
         ArrowBox[{{0.34310163199594523`, -3.3684418557122875`}, {
         0.3412161476408926, -3.349930884537644}, {
         0.32593186864148205`, -3.1998756230208256`}, {
         0.3084836239332095, -3.0285753658866645`}, {
         0.2953246121531899, -2.8993851728765856`}, {
         0.2803368485033974, -2.7522409867420214`}, {
         0.26837180119753173`, -2.63477268466431}, {
         0.26203494532435956`, -2.5725598341085254`}}]}}, 
      {Arrowheads[{{0.01671013361463771, 1.}}], 
       {LABColor[0.1886675222501131, 0.5225961012766809, -0.8572107619122568],
         ArrowBox[{{0.26000827815756994`, -2.5526627835684312`}, {
         0.25468207819107824`, -2.5003721698670196`}, {
         0.24398846977670058`, -2.3953863732036784`}, {
         0.23172539171321327`, -2.274992118041972}, {
         0.21099104526499943`, -2.0714301588035258`}, {
         0.19227651985866148`, -1.8876980374440893`}}]}}}, 
     {RGBColor[0, 0, 1], Thickness[Large], 
      {Arrowheads[{{0.02000000000000001, 1.}}], 
       {LABColor[0.1886675222501131, 0.5225961012766809, -0.8572107619122568],
         ArrowBox[{{0.509143218014527, 5.}, {0.5021095111026812, 
         4.930926047298885}, {0.48667507941805827`, 4.779353453002023}, {
         0.4812939036106919, 4.726508049027569}, {0.46717709932146384`, 
         4.587875108533159}, {0.4518991691829239, 4.437839425075385}, {
         0.4358343734648298, 4.280076391515388}, {0.4280993941864069, 
         4.20411564997211}}]}}, 
      {Arrowheads[{{0.02, 1.}}], 
       {LABColor[0.1886675222501131, 0.5225961012766809, -0.8572107619122568],
         ArrowBox[{{0.4260732985907039, 4.184218541221412}, {
         0.4181958465876275, 4.106858657750946}, {0.39838151554952483`, 
         3.912273614318851}, {0.3874326460944638, 3.8047511229287307`}, {
         0.3757893073487297, 3.690408651755895}, {0.3595234659162306, 
         3.5306712649364274`}, {0.34502947476258383`, 
         3.3883341911935223`}}]}}, 
      {Arrowheads[{{0.019999999999999997`, 1.}}], 
       {LABColor[0.1886675222501131, 0.5225961012766809, -0.8572107619122568],
         ArrowBox[{{0.34300337916688084`, 3.368437082442825}, {
         0.3411194274319592, 3.349935886038124}, {0.3258394008542906, 
         3.1998796146685953`}, {0.3083959886741893, 3.028577989085481}, {
         0.2952406898390978, 2.899387435527757}, {0.2802571428619425, 
         2.7522427182163325`}, {0.26829546394595133`, 2.6347740130194204`}, {
         0.26195955533876086`, 2.5725527324149353`}}]}}, 
      {Arrowheads[{{0.016709921157309345`, 1.}}], 
       {LABColor[0.1886675222501131, 0.5225961012766809, -0.8572107619122568],
         ArrowBox[{{0.25993345974305787`, 2.552655623664238}, {
         0.2546095813924243, 2.500372904752703}, {0.2439189971339532, 
         2.395386882350593}, {0.23165937636351494`, 2.274992263148492}, {
         0.21093088967997528`, 2.071429827765642}, {0.1922216644203202, 
         1.8876973866991165`}}]}}}, 
     {RGBColor[0, 0, 1], Thickness[Large], 
      {Arrowheads[{{0.019999999999999997`, 1.}}], 
       {LABColor[0.1886675222501131, 0.5225961012766809, -0.8572107619122568],
         ArrowBox[{{1.5313771332355597`, -5.}, {
         1.525712081758814, -4.981503408423056}, {
         1.4851085885340103`, -4.848931580283587}, {
         1.4418314056307868`, -4.7076300616570625`}, {
         1.427743514716852, -4.6616326041784815`}, {
         1.3872434926835748`, -4.529398613105012}, {
         1.343674895979473, -4.38714561820738}, {
         1.2980808896583786`, -4.238279589939212}, {
         1.2970987272612842`, -4.235072795297388}}]}}, 
      {Arrowheads[{{0.020000000000000004`, 1.}}], 
       {LABColor[0.1886675222501131, 0.5225961012766809, -0.8572107619122568],
         ArrowBox[{{1.2912417671119274`, -4.215949615179822}, {
         1.2484360641032997`, -4.076187494929973}, {
         1.1933994414555935`, -3.8964909934828653`}, {
         1.1316300438566183`, -3.694811745901095}, {
         1.08097689971578, -3.5294274553775185`}, {
         1.0569633611376519`, -3.451022410477209}}]}}, 
      {Arrowheads[{{0.020000000000000004`, 1.}}], 
       {LABColor[0.1886675222501131, 0.5225961012766809, -0.8572107619122568],
         ArrowBox[{{1.0511064009882949`, -3.431899230359644}, {
         1.0238038031642425`, -3.342755291771615}, {
         0.9794328918300144, -3.1978827114932376`}, {
         0.9293741614219632, -3.034439202635674}, {
         0.8884860526404759, -2.9009380947306043`}, {
         0.8420837420695151, -2.7494329247633607`}, {
         0.8168279950140195, -2.666972025657031}}]}}, 
      {Arrowheads[{{0.019999999999999997`, 1.}}], 
       {LABColor[0.1886675222501131, 0.5225961012766809, -0.8572107619122568],
         ArrowBox[{{0.8109710348646626, -2.6478488455394658`}, {
         0.8063847601014407, -2.632874497732888}, {
         0.7659046319245305, -2.5007054607975445`}, {
         0.7335029926717135, -2.3949129732724193`}, {
         0.6966171393553731, -2.2744793697014742`}, {
         0.6343122242950763, -2.0710516388437714`}, {
         0.5779653527888055, -1.887077128961876}, {
         0.5766926288903871, -1.8829216408368532`}}]}}, 
      {Arrowheads[{{0.0037429589431314156`, 1.}}], 
       {LABColor[0.1886675222501131, 0.5225961012766809, -0.8572107619122568],
         ArrowBox[{{0.5602449705126696, -1.7552229054523165`}, {
         0.5375816442281914, -1.7552229054523165`}}]}}}, 
     {RGBColor[0, 0, 1], Thickness[Large], 
      {Arrowheads[{{0.019999999999999993`, 1.}}], 
       {LABColor[0.1886675222501131, 0.5225961012766809, -0.8572107619122568],
         ArrowBox[{{1.5312009354032157`, 5.}, {1.5255553101541242`, 
         4.981564714602252}, {1.4849558711657185`, 4.848990869949674}, {
         1.4416829817643058`, 4.707687111569923}, {1.42759650679357, 
         4.661688984723734}, {1.3871005971432717`, 4.5294532058850985`}, {
         1.3435363937774871`, 4.387198187753488}, {1.2979469600144942`, 
         4.238329960504828}, {1.2969471737768696`, 4.235065247773441}}]}}, 
      {Arrowheads[{{0.019999999999999997`, 1.}}], 
       {LABColor[0.1886675222501131, 0.5225961012766809, -0.8572107619122568],
         ArrowBox[{{1.291090829736211, 4.215941878967778}, {
         1.2483070654570838`, 4.07623531502207}, {1.19327582794562, 
         3.8965357202821664`}, {1.1315123653204662`, 3.69485264526207}, {
         1.080864653455021, 3.5294670623042466`}, {1.0568370681098642`, 
         3.451007126741219}}]}}, 
      {Arrowheads[{{0.019999999999999997`, 1.}}], 
       {LABColor[0.1886675222501131, 0.5225961012766809, -0.8572107619122568],
         ArrowBox[{{1.0509807240692055`, 3.4318837579355552`}, {
         1.0236976408029654`, 3.342793284453524}, {0.9793314465565425, 
         3.197919436676192}, {0.9292779884272395, 3.034474336258583}, {
         0.8883942187210452, 2.9009720350226313`}, {0.8419967809389095, 
         2.7494653427611166`}, {0.8167269624428588, 2.6669490057089966`}}]}}, 
      {Arrowheads[{{0.02, 1.}}], 
       {LABColor[0.1886675222501131, 0.5225961012766809, -0.8572107619122568],
         ArrowBox[{{0.8108706184022002, 2.647825636903333}, {
         0.8063016168958812, 2.632905970252542}, {0.7658257768313449, 
         2.5007357268550687`}, {0.7334275840947293, 2.3949423199039295`}, {
         0.696545613445328, 2.2745075363407614`}, {0.6342472868135753, 
         2.071077910641939}, {0.5779063495228925, 1.8871016081593182`}, {
         0.5766168567758535, 1.8828908846767742`}}]}}, 
      {Arrowheads[{{0.0037415168864015093`, 1.}}], 
       {LABColor[0.1886675222501131, 0.5225961012766809, -0.8572107619122568],
         ArrowBox[{{0.5601749265434851, 1.7552329882294448`}, {
         0.5375228786855021, 1.7552329882294448`}}]}}}, 
     {RGBColor[0, 0, 1], Thickness[Large], 
      {Arrowheads[{{0.020000000000000007`, 1.}}], 
       {LABColor[0.1886675222501131, 0.5225961012766809, -0.8572107619122568],
         ArrowBox[{{-1.5238152581952686`, 5.}, {-1.519525319009788, 
         4.985923690019479}, {-1.4790817688649474`, 
         4.8532187905005575`}, {-1.4359741047018475`, 
         4.711772299755496}, {-1.421958692547173, 
         4.665784401684197}, {-1.3816200999061752`, 
         4.533423892678753}, {-1.3382241154509786`, 
         4.391031354535407}, {-1.2928098893691562`, 
         4.242016485975787}, {-1.2905951682242875`, 4.234749459566393}}]}}, 
      {Arrowheads[{{0.019999999999999997`, 1.}}], 
       {LABColor[0.1886675222501131, 0.5225961012766809, -0.8572107619122568],
         ArrowBox[{{-1.284764665975013, 
         4.215618196055552}, {-1.2433591800340824`, 
         4.079756956583619}, {-1.1885349677563495`, 
         3.8998656870124506`}, {-1.1270002328465498`, 
         3.6979555979158296`}, {-1.0765591832364239`, 
         3.532446526724792}, {-1.0515445760040318`, 3.4503676556219456`}}]}}, 
      {Arrowheads[{{0.020000000000000007`, 1.}}], 
       {LABColor[0.1886675222501131, 0.5225961012766809, -0.8572107619122568],
         ArrowBox[{{-1.0457140737547572`, 
         3.4312363921111055`}, {-1.019623891401264, 
         3.3456283034232643`}, {-0.9754374189577166, 
         3.200641986329026}, {-0.9255851194693233, 
         3.037064744205083}, {-0.8848668459139681, 
         2.9034584118876734`}, {-0.8386555732169904, 
         2.7518282439639448`}, {-0.8124939837837762, 2.6659858516774984`}}]}}, 
      {Arrowheads[{{0.020000000000000004`, 1.}}], 
       {LABColor[0.1886675222501131, 0.5225961012766809, -0.8572107619122568],
         ArrowBox[{{-0.8066634815345016, 
         2.6468545881666583`}, {-0.8031059675544644, 
         2.635181539347569}, {-0.7627938748870549, 
         2.5029079830532415`}, {-0.7305272858040064, 
         2.3970336360498408`}, {-0.6937938469899798, 
         2.276502493522984}, {-0.6317475603727557, 
         2.0729138817029766`}, {-0.5756339637444557, 
         1.8887918356527287`}, {-0.5734433915635206, 1.8816040477330513`}}]}}, 
      {Arrowheads[{{0.0036654439550938625`, 1.}}], 
       {LABColor[0.1886675222501131, 0.5225961012766809, -0.8572107619122568],
         ArrowBox[{{-0.5572849496696692, 
         1.7561120602741433`}, {-0.535198070509294, 1.7561120602741433`}}]}}}, 
     {RGBColor[0, 0, 1], Thickness[Large], 
      {Arrowheads[{{0.02, 1.}}], 
       {LABColor[0.1886675222501142, 0.5225961012766809, -0.8572107619122541],
         ArrowBox[CompressedData["
1:eJwBkQFu/iFib1JlAgAAABgAAAACAAAAGBkJI7uX0L/WAEadfRTOv7w19SbQ
/dG/Sh6SzdFO0L+zFb7y3JDTv/WUa1onvNG/MF7MXeM81b+4cWk8IEDTv8h+
T278Nta/QV9cF9Ii1L8Bv8hz/QnXv2nmf2oU4tS/VR/PbFLB17/TkMyWQYjV
v27B/7BmGdm/JDFLSCPA1r9T4atZOzHav27iMXjIvde/kxBsGrkd27/PS7L3
JJTYv26ZNIpI8t2/LAGBO+ck279a1bfdhu3fv7s8hk+u8Ny/YviyWtW74L+H
poxZ8FXev3kOpnsF6uK/MsTqp+wk4b+IhjFZL6njv1zJnhwz0uG/yebcsOhL
5L/DebBTsmXiv6WWzFqX2eS/Izpd7R7m4r8njNLzkpjmv9KlMtlGe+S/MCxP
kR496L9rGpkbePjlv7KjLar86+i/hbE7LPmW5r9DwZaCTYTpvyzQSDkJIee/
N0SHHroz6r9c4wx3C8Dnv4KPR3sZz+q/qWzkzuBM6L8aKADAk0Prv4+Ia810
tui/u2vdpw==
         "]]}}, 
      {Arrowheads[{{0.0077524251983384475`, 1.}}], 
       {LABColor[0.1886675222501131, 0.5225961012766809, -0.8572107619122568],
         ArrowBox[{{-0.8668176195820476, -0.78570429677627}, \
{-0.8719840571455124, -0.7903872797947715}, {-0.8999926797592193, \
-0.815774967628096}, {-0.9237590809574815, -0.8373174041436193}, \
{-0.9653469176648832, -0.8750136175759106}, {-0.9979805675756882, \
-0.904593541166729}, {-1.0248075561405299`, -0.9289101675351767}, \
{-1.0652812435523933`, -0.9655964893028558}, {-1.096575562247452, \
-0.9939624109315014}}]}}}, 
     {RGBColor[0, 0, 1], Thickness[Large], 
      {Arrowheads[{{0.019999999999999997`, 1.}}], 
       {LABColor[
        0.18866752225011313`, 0.5225961012766809, -0.8572107619122568], 
        ArrowBox[{{-0.9636131128874486, -0.5815220502030329}, \
{-0.9877314108155756, -0.5960769808811195}, {-1.065137317020448, \
-0.6427899621306167}, {-1.1460898327008715`, -0.6916432542433731}, \
{-1.2307244131007642`, -0.7427186018636869}, {-1.3176905402699415`, \
-0.7952009932853824}, {-1.4085740238005677`, -0.8500474342122363}, \
{-1.4978658808892253`, -0.9039333590779114}, {-1.5063136084313744`, \
-0.9090314007859025}, {-1.5144760088219416`, -0.9139572530249588}, \
{-1.54709236874987, -0.93364060129179}, {-1.5759927759037857`, \
-0.951081443259463}, {-1.6279942872946058`, -0.9824633590026313}, \
{-1.6485533750703603`, -0.9948703745504337}}]}}, 
      {Arrowheads[{{0.0068835730406347105`, 1.}}], 
       {LABColor[0.1886675222501131, 0.5225961012766809, -0.8572107619122568],
         ArrowBox[{{-1.665676881624933, -1.0052040826591186`}, \
{-1.6702777560381616`, -1.0079806222118965`}, {-1.7057839410395592`, \
-1.0294079245397267`}, {-1.7663986887915153`, -1.0659877633918928`}, \
{-1.812585524457053, -1.0938606337476444`}, {-1.8493972776046477`, \
-1.1160758214362096`}, {-1.9014186977853111`, -1.1474697517525836`}}]}}}, 
     {RGBColor[0, 0, 1], Thickness[Large], 
      {Arrowheads[{{0.02, 1.}}], 
       {LABColor[0.1886675222501131, 0.5225961012766809, -0.8572107619122568],
         ArrowBox[{{5., 2.471985570141633}, {4.830137533146989, 
         2.3880060567477726`}, {4.806685712806209, 2.376411544452579}, {
         4.703318519040847, 2.325307102169778}, {4.596985783084169, 
         2.27273650438606}, {4.420376759336068, 2.185421512733638}, {
         4.282858242027693, 2.1174327546509235`}}]}}, 
      {Arrowheads[{{0.019999999999999997`, 1.}}], 
       {LABColor[0.1886675222501131, 0.5225961012766809, -0.8572107619122568],
         ArrowBox[{{4.264929698078386, 2.1085689342636558`}, {
         4.235001910999145, 2.093772722702425}, {4.045300493122024, 
         1.999984889176895}, {3.9472048570283156`, 1.9514866897933922`}, {
         3.846945936164508, 1.9019189686627314`}, {3.7448896122006397`, 
         1.8514626166266548`}, {3.6414017668067498`, 1.800298524526906}, {
         3.547787940106079, 1.7540161187729466`}}]}}, 
      {Arrowheads[{{0.02, 1.}}], 
       {LABColor[0.1886675222501131, 0.5225961012766809, -0.8572107619122568],
         ArrowBox[{{3.529859396156771, 1.7451522983856789`}, {
         3.430131511728904, 1.6958471201363907`}, {3.3238547358004813`, 
         1.6433041888291435`}, {3.219157705953103, 1.591542279425262}, {
         3.1160404221867686`, 1.540561391924746}, {3.014502884501478, 
         1.4903615263275962`}, {2.8842495705874955`, 1.4259646638358974`}, {
         2.812717638184464, 1.3905994828949695`}}]}}, 
      {Arrowheads[{{0.005999672575604399, 1.}}], 
       {LABColor[0.1886675222501131, 0.5225961012766809, -0.8572107619122568],
         ArrowBox[{{2.7947890942351563`, 1.3817356625077017`}, {
         2.7661951147623425`, 1.3675988815777573`}, {2.5796583073287973`, 
         1.2753756223225552`}}]}}}, 
     {RGBColor[0, 0, 1], Thickness[Large], 
      {Arrowheads[{{0.020000000000000004`, 1.}}], 
       {LABColor[0.1886675222501131, 0.5225961012766809, -0.8572107619122568],
         ArrowBox[{{-1.438703431053154, -0.2177522586170952}, \
{-1.5292043598417806`, -0.23144985690268677`}, {-1.5993127700501344`, \
-0.24206098379751018`}, {-1.7922363368134482`, -0.2712605682959122}, \
{-1.8676958086682924`, -0.28268159508697044`}, {-1.9299380386078315`, \
-0.2921021510251584}, {-1.9828069517771532`, -0.30010402618912024`}, \
{-2.1438380456638275`, -0.32447658528959916`}, {-2.202484855639372, \
-0.33335296318460017`}, {-2.229694807281798, -0.3374712743661222}}]}}, 
      {Arrowheads[{{0.018573011224864565`, 1.}}], 
       {LABColor[0.1886675222501131, 0.5225961012766809, -0.8572107619122568],
         ArrowBox[{{-2.249469591687514, -0.3404642497598479}, \
{-2.2528621442488, -0.34097772318790276`}, {-2.2968199167940573`, \
-0.3476308693811384}, {-2.434051290134502, -0.3684012664296345}, \
{-2.56378775119567, -0.3880372850915059}, {-2.6117325182497675`, \
-0.39529387535852006`}, {-2.6527372655382724`, -0.4015000719542695}, \
{-2.696164470873338, -0.4080729151428179}, {-2.729764048442917, \
-0.41315831616879617`}, {-2.759315119489953, -0.41763096308556624`}, \
{-2.8118148965158487`, -0.42557696834108605`}, {-2.8531187782566683`, \
-0.4318284398706515}, {-2.886440530755104, -0.4368717912042219}, \
{-2.9458474780343007`, -0.4458632182547034}, {-2.984024177160798, \
-0.45164138092666883`}}]}}}, 
     {RGBColor[0, 0, 1], Thickness[Large], 
      {Arrowheads[{{0.020000000000000007`, 1.}}], 
       {LABColor[0.1886675222501131, 0.5225961012766809, -0.8572107619122568],
         ArrowBox[{{-5., 2.4711740985161708`}, {-4.827374765161072, 
         2.385856696699325}, {-4.803902779000338, 
         2.374256023851098}, {-4.700582148573331, 
         2.323191370700382}, {-4.594300088967119, 
         2.270663076133217}, {-4.417651758575582, 
         2.183357320411279}, {-4.28281200551907, 2.116714819370565}}]}}, 
      {Arrowheads[{{0.02, 1.}}], 
       {LABColor[0.1886675222501131, 0.5225961012766809, -0.8572107619122568],
         ArrowBox[{{-4.264882305657047, 
         2.107853337391925}, {-4.2322444283141305`, 
         2.0917225619678526`}, {-4.0425203160553895`, 
         1.9979542995522972`}, {-3.9444206734280516`, 
         1.9494700403654235`}, {-3.844162639802068, 
         1.8999190291924848`}, {-3.7421170297701907`, 
         1.8494845355168732`}, {-3.6386546579251693`, 
         1.79834982882198}, {-3.547694311176118, 1.753394058246319}}]}}, 
      {Arrowheads[{{0.02, 1.}}], 
       {LABColor[0.1886675222501131, 0.5225961012766809, -0.8572107619122568],
         ArrowBox[{{-3.529764611314095, 
         1.7445325762676789`}, {-3.427479628795693, 
         1.693979776374348}, {-3.321280802604301, 
         1.6414926186589505`}, {-3.2166928767858893`, 
         1.5898016239989525`}, {-3.1137158513404595`, 
         1.538906792394355}, {-3.01234972626801, 
         1.4888081238451576`}, {-2.8823884112463456`, 
         1.42457671674703}, {-2.812576616833166, 1.3900732971220728`}}]}}, 
      {Arrowheads[{{0.006016139705095519, 1.}}], 
       {LABColor[0.1886675222501131, 0.5225961012766809, -0.8572107619122568],
         ArrowBox[{{-2.7946469169711428`, 
         1.3812118151434327`}, {-2.7646846761171875`, 
         1.3664034324370733`}, {-2.5789117584904155`, 1.274587987988062}}]}}}, 
     {RGBColor[0, 0, 1], Thickness[Large], 
      {Arrowheads[{{0.02, 1.}}], 
       {LABColor[0.1886675222501131, 0.5225961012766809, -0.8572107619122568],
         ArrowBox[{{-5., -4.451466532836394}, {-4.895759984456436, \
-4.35866234472149}, {-4.8796911624386, -4.34435638003459}, \
{-4.732452701600779, -4.213270963881409}, {-4.575983173622835, \
-4.0739671904409045`}, {-4.413808868696421, -3.9295844922677174`}, \
{-4.402489412388329, -3.9195068560826423`}}]}}, 
      {Arrowheads[{{0.019999999999999997`, 1.}}], 
       {LABColor[0.1886675222501131, 0.5225961012766809, -0.8572107619122568],
         ArrowBox[{{-4.387551647698037, -3.9062078641637985`}, \
{-4.328443133521862, -3.8535839496316124`}, {-4.2402250098730665`, \
-3.7750439446291653`}, {-4.148528205420682, -3.693406893391599}, \
{-4.052726427835352, -3.608115212050132}, {-3.952819677117078, \
-3.5191689006047673`}, {-3.848807953265858, -3.426567959055502}, \
{-3.7900410600863665`, -3.3742481874100463`}}]}}, 
      {Arrowheads[{{0.01872038439923001, 1.}}], 
       {LABColor[0.1886675222501131, 0.5225961012766809, -0.8572107619122568],
         ArrowBox[{{-3.775103295396075, -3.3609491954912025`}, \
{-3.7395047877455485`, -3.329256082406155}, {-3.6237237120200003`, \
-3.22617696566054}, {-3.5014647260892158`, -3.1173306088186594`}, \
{-3.372727829953193, -3.0027170118805113`}, {-3.2158219012610614`, \
-2.8630247138051836`}}]}}}, 
     {RGBColor[0, 0, 1], Thickness[Large], 
      {Arrowheads[{{0.02, 1.}}], 
       {LABColor[0.1886675222501131, 0.5225961012766809, -0.8572107619122568],
         ArrowBox[{{0.9593981251097539, -0.6405634846417331}, {
         0.9951970027203106, -0.6644654010498539}, {
         1.025737724297452, -0.6848565926989814}, {
         1.05235684846145, -0.7026294426622339}, {
         1.1362971299703204`, -0.7586740375158865}, {
         1.2089487818010456`, -0.8071815278305495}, {
         1.263654702179268, -0.8437071516261958}, {
         1.2866191931957125`, -0.8590399045298298}, {
         1.30748995142492, -0.8729747301965851}, {
         1.3880727924825043`, -0.9267776553005631}, {
         1.4468894588076064`, -0.9660479100052065}, {
         1.5285045662901622`, -1.0205400507340148`}, {
         1.5331020881300137`, -1.0236096883884713`}, {
         1.537598422662544, -1.0266117660879073`}, {
         1.5573671104765512`, -1.0398107699440866`}, {
         1.5754157515866667`, -1.051861346383582}, {
         1.6086296769117332`, -1.0740373619375219`}, {
         1.6247294154093648`, -1.084786710225735}}]}}, 
      {Arrowheads[{{0.0033713638826006905`, 1.}}], 
       {LABColor[0.1886675222501131, 0.5225961012766809, -0.8572107619122568],
         ArrowBox[{{1.641362697666855, -1.095892290865335}, {
         1.661113159713789, -1.1090791258829884`}, {
         1.7145193235163518`, -1.1447369383086725`}, {
         1.7535163917708663`, -1.170774197792649}}]}}}, 
     {RGBColor[0, 0, 1], Thickness[Large], 
      {Arrowheads[{{0.02000000000000001, 1.}}], 
       {LABColor[0.1886675222501131, 0.5225961012766809, -0.8572107619122568],
         ArrowBox[{{5., 2.870516963592438}, {4.98783873626332, 
         2.8635351408214658`}, {4.890756345176694, 2.807799810725411}, {
         4.8687992416115335`, 2.79519416307438}, {4.701001938119729, 
         2.6988611618507217`}, {4.523737768036162, 2.597093200398319}, {
         4.341065883971427, 2.492220652002476}, {4.306206305518917, 
         2.4722076497441545`}}]}}, 
      {Arrowheads[{{0.02, 1.}}], 
       {LABColor[0.1886675222501131, 0.5225961012766809, -0.8572107619122568],
         ArrowBox[{{4.28886146315689, 2.4622499168979477`}, {
         4.245674156453184, 2.437455937596976}, {4.147578571944356, 
         2.3811389297197545`}, {4.046547793341101, 2.323136816954635}, {
         3.9423504835395713`, 2.263316787885438}, {3.8349866425397705`, 
         2.201678842512164}, {3.724456270341696, 2.1382229808348123`}, {
         3.6109356797872683`, 2.073050424654109}, {3.595067768675808, 
         2.063940603049664}}]}}, 
      {Arrowheads[{{0.020000000000000007`, 1.}}], 
       {LABColor[0.1886675222501131, 0.5225961012766809, -0.8572107619122568],
         ArrowBox[{{3.577722926313781, 2.0539828702034573`}, {
         3.4946011837184052`, 2.0062623957707792`}, {3.375452782135107, 
         1.937858894184823}, {3.2534904750373737`, 1.86783991989624}, {
         3.1397366728428944`, 1.802533476121762}, {3.025382127518979, 
         1.7368821436785218`}, {2.9118956143405033`, 1.6717291514349675`}, {
         2.883929231832698, 1.6556735563551737`}}]}}, 
      {Arrowheads[{{0.004968903624518396, 1.}}], 
       {LABColor[0.1886675222501131, 0.5225961012766809, -0.8572107619122568],
         ArrowBox[{{2.8665843894706713`, 1.6457158235089666`}, {
         2.800745908582344, 1.6079177282595465`}, {2.6942146893119183`, 
         1.546757793845958}}]}}}, 
     {RGBColor[0, 0, 1], Thickness[Large], 
      {Arrowheads[{{0.020000000000000004`, 1.}}], 
       {LABColor[0.1886675222501131, 0.5225961012766809, -0.8572107619122568],
         ArrowBox[{{-5., 2.86896962349679}, {-4.988394452776558, 
         2.8623104310071676`}, {-4.8912973107464115`, 
         2.806596680804599}, {-4.869339126855788, 
         2.793997208290728}, {-4.701499234661452, 
         2.697691697827423}, {-4.524191384380008, 
         2.595953530534427}, {-4.3414758851266235`, 
         2.4911124871144246`}, {-4.306113603983462, 2.4708218250309684`}}]}}, 
      {Arrowheads[{{0.019999999999999997`, 1.}}], 
       {LABColor[0.1886675222501131, 0.5225961012766809, -0.8572107619122568],
         ArrowBox[{{-4.288766444083048, 
         2.460868130069323}, {-4.246062398770976, 
         2.436364808309169}, {-4.147945087929357, 
         2.38006569144041}, {-4.0468932100162585`, 
         2.3220827378144127`}, {-3.9426760224461694`, 
         2.262283548737442}, {-3.83529352521909, 
         2.2006681242094985`}, {-3.72474571833502, 
         2.1372364642305812`}, {-3.6112107562539664`, 
         2.0720907927475007`}, {-3.594880048066511, 2.0627203316035008`}}]}}, 
      {Arrowheads[{{0.019999999999999997`, 1.}}], 
       {LABColor[0.1886675222501131, 0.5225961012766809, -0.8572107619122568],
         ArrowBox[{{-3.5775328881660977`, 
         2.0527666366418553`}, {-3.4948667934359356`, 
         2.0053333337070667`}, {-3.375713829880928, 
         1.936964087109279}, {-3.2537518655889435`, 
         1.8669830529541382`}, {-3.1403923290265796`, 
         1.801938039567919}, {-3.026440776297346, 
         1.7365533309018264`}, {-2.9133496213428023`, 
         1.6716623132516755`}, {-2.8836464921495604`, 1.654618838176033}}]}}, 
      {Arrowheads[{{0.004898178970624016, 1.}}], 
       {LABColor[0.1886675222501131, 0.5225961012766809, -0.8572107619122568],
         ArrowBox[{{-2.866299332249147, 
         1.6446651432143875`}, {-2.8025712781045087`, 
         1.6080983729132825`}, {-2.6963603446006323`, 
         1.5471551845321108`}}]}}}, 
     {RGBColor[0, 0, 1], Thickness[Large], 
      {Arrowheads[{{0.02, 1.}}], 
       {LABColor[
        0.18866752225011313`, 0.5225961012766809, -0.8572107619122568], 
        ArrowBox[{{-0.9173700254449271, 
         0.6139719771526869}, {-0.9436635067735071, 
         0.6315695226030148}, {-0.9668715585142571, 
         0.6471020700134442}, {-1.0412511778147941`, 
         0.6968824210769818}, {-1.118792592494494, 
         0.7487788798249353}, {-1.1992169268711057`, 
         0.8026048019924363}, {-1.2817677610399159`, 
         0.8578539353458464}, {-1.3663008764733144`, 
         0.9144297581631964}, {-1.42729570613477, 
         0.9552520164936583}, {-1.4522699862211248`, 
         0.9719666547500667}, {-1.4746757822990306`, 
         0.9869622732421358}, {-1.5483621686379934`, 
         1.03627866145509}, {-1.5822090982559056`, 1.0589315340382972`}}]}}, 
      {Arrowheads[{{0.009232840669739267, 1.}}], 
       {LABColor[0.1886675222501131, 0.5225961012766809, -0.8572107619122568],
         ArrowBox[{{-1.59883007507618, 
         1.0700555229604376`}, {-1.6019979278789467`, 
         1.0721756847214456`}, {-1.6051243634911454`, 
         1.0742681270304597`}, {-1.6081991116662744`, 
         1.0763259762777304`}, {-1.6282373917944044`, 
         1.089737077717458}, {-1.6463234871777466`, 
         1.1018416325137594`}, {-1.679247378889283, 
         1.1238767397540346`}, {-1.7065372207614329`, 
         1.142141123487634}, {-1.7296070381301674`, 
         1.157581154216307}, {-1.7768114456511264`, 
         1.1891738404956609`}, {-1.8099116673727305`, 
         1.211326960840692}, {-1.8343165522921878`, 
         1.2276605176722615`}, {-1.863186920321109, 
         1.2469827065907904`}, {-1.8818675781643857`, 
         1.2594851866287518`}, {-1.8944956923216127`, 
         1.2679368560770337`}, {-1.9057477365902273`, 
         1.2754675576205685`}}]}}}, 
     {RGBColor[0, 0, 1], Thickness[Large], 
      {Arrowheads[{{0.02000000000000001, 1.}}], 
       {LABColor[0.1886675222501131, 0.5225961012766809, -0.8572107619122568],
         ArrowBox[{{-5., 4.074632319714836}, {-4.92352409547597, 
         4.012310081264229}, {-4.783808623050464, 
         3.8984522453623915`}, {-4.636488523485591, 
         3.7783971975562634`}, {-4.617180156868585, 
         3.7626622986245524`}, {-4.472885154382762, 
         3.645072482484139}, {-4.379845919296678, 3.5692523476274784`}}]}}, 
      {Arrowheads[{{0.020000000000000004`, 1.}}], 
       {LABColor[0.1886675222501131, 0.5225961012766809, -0.8572107619122568],
         ArrowBox[{{-4.364342067279095, 
         3.5566178483252946`}, {-4.319712852848454, 
         3.5202483204207793`}, {-4.161123715945418, 
         3.3910098358646215`}, {-4.077766520967358, 
         3.3230798517169458`}, {-3.9917009083049324`, 
         3.2529427063228704`}, {-3.9023909052472456`, 
         3.180161621336334}, {-3.8093005390833983`, 
         3.104299818411274}, {-3.7441879865757746`, 3.0512378762379355`}}]}}, 
      {Arrowheads[{{0.019999999999999997`, 1.}}], 
       {LABColor[0.1886675222501131, 0.5225961012766809, -0.8572107619122568],
         ArrowBox[{{-3.7286841345581916`, 
         3.0386033769357517`}, {-3.7124298098133917`, 
         3.025357297547691}, {-3.611778717437224, 
         2.9433340587455836`}, {-3.5064597999577636`, 
         2.8575068857377457`}, {-3.395585595377875, 
         2.767152562256968}, {-3.2791561036975607`, 
         2.6722710883032526`}, {-3.1571713249168196`, 
         2.572862463876598}, {-3.1085300538548712`, 2.533223404848393}}]}}, 
      {Arrowheads[{{0.02, 1.}}], 
       {LABColor[0.1886675222501131, 0.5225961012766809, -0.8572107619122568],
         ArrowBox[{{-3.0930262018372883`, 
         2.520588905546209}, {-2.9932279588933133`, 
         2.439260676316154}, {-2.9071167079319378`, 
         2.369086339064495}, {-2.818018003241522, 
         2.2964774467092357`}, {-2.7257610385000977`, 
         2.2212948046583953`}, {-2.630175007385694, 
         2.143399218319992}, {-2.531089103576342, 
         2.0626514931020434`}, {-2.472872121133968, 2.01520893345885}}]}}, 
      {Arrowheads[{{0.02, 1.}}], 
       {LABColor[0.1886675222501131, 0.5225961012766809, -0.8572107619122568],
         ArrowBox[{{-2.457368269116385, 
         2.0025744341566662`}, {-2.4283325207500726`, 
         1.9789124344125693`}, {-2.3224752995387234`, 
         1.8926465834479762`}, {-2.2148283275279415`, 
         1.804922217193062}, {-2.107047551480645, 
         1.7170888104878097`}, {-2.001504400813933, 
         1.6310789039215863`}, {-1.901351622303308, 
         1.5494617542758595`}, {-1.8372141884130644`, 
         1.4971944620693076`}}]}}, 
      {Arrowheads[{{0.00034924594782750044`, 1.}}], 
       {LABColor[0.1886675222501131, 0.5225961012766809, -0.8572107619122568],
         ArrowBox[{{-1.8199485411927325`, 
         1.4771706009336567`}, {-1.812642816612514, 1.4771706009336567`}}]}}}, 
     {RGBColor[0, 0, 1], Thickness[Large], 
      {Arrowheads[{{0.020000000000000004`, 1.}}], 
       {LABColor[0.1886675222501131, 0.5225961012766809, -0.8572107619122568],
         ArrowBox[{{5., 4.075969521766908}, {4.924326993265795, 
         4.014281347953091}, {4.784605366443976, 3.900381129461606}, {
         4.637278335817118, 3.780281032148108}, {4.617981265411847, 
         3.764550177981853}, {4.473681748469614, 3.6469180913694084`}, {
         4.3799271369112915`, 3.570489903522045}}]}}, 
      {Arrowheads[{{0.020000000000000004`, 1.}}], 
       {LABColor[0.1886675222501131, 0.5225961012766809, -0.8572107619122568],
         ArrowBox[{{4.364425315334074, 3.5578529130659233`}, {
         4.320503870685123, 3.5220484191177035`}, {4.16190818118498, 
         3.392762179780466}, {4.078546977648173, 3.324806634797699}, {
         3.9924768682535396`, 3.254642806272165}, {3.9031615033616256`, 
         3.1818334652471787`}, {3.810064533332974, 3.1059413827660527`}, {
         3.7443524522453666`, 3.05237329482106}}]}}, 
      {Arrowheads[{{0.02, 1.}}], 
       {LABColor[0.1886675222501131, 0.5225961012766809, -0.8572107619122568],
         ArrowBox[{{3.728850630668149, 3.039736304364938}, {
         3.7131859581675863`, 3.0269665588287875`}, {3.6125257778654616`, 
         2.944908993435383}, {3.5071952554089534`, 2.859044193586481}, {
         3.396305653780414, 2.768647666282721}, {3.279856972979846, 
         2.673719411524105}, {3.157849213007247, 2.574259429310632}, {
         3.108777767579441, 2.534256686120075}}]}}, 
      {Arrowheads[{{0.02, 1.}}], 
       {LABColor[0.1886675222501131, 0.5225961012766809, -0.8572107619122568],
         ArrowBox[{{3.093275946002223, 2.5216196956639534`}, {
         2.993967142267849, 2.4406637642110653`}, {2.9078829227501295`, 
         2.3704884331992018`}, {2.818808030716929, 2.2978751241828013`}, {
         2.7265710538556482`, 2.222684102889501}, {2.6310005798536857`, 
         2.144775635046938}, {2.531925196398441, 2.0640099863827484`}, {
         2.4732030829135154`, 2.01614007741909}}]}}, 
      {Arrowheads[{{0.02, 1.}}], 
       {LABColor[0.1886675222501131, 0.5225961012766809, -0.8572107619122568],
         ArrowBox[{{2.4577012613362976`, 2.003503086962968}, {
         2.4291734911773144`, 1.9802474226245708`}, {2.323309469920588, 
         1.8939477178057507`}, {2.2156325564014265`, 1.8061701542653439`}, {
         2.107789754289585, 1.7182573593553825`}, {2.0021433561728488`, 
         1.632135059593729}, {1.9018421611620957`, 1.5503701368216034`}, {
         1.8376283982475898`, 1.498023468718105}}]}}, 
      {Arrowheads[{{0.004820519847808502, 1.}}], 
       {LABColor[0.1886675222501131, 0.5225961012766809, -0.8572107619122568],
         ArrowBox[{{1.8221265766703723`, 1.4853864782619834`}, {
         1.8111791193503082`, 1.4764621777864984`}, {1.6726728994900444`, 
         1.363552751641382}}]}}}, 
     {RGBColor[0, 0, 1], Thickness[Large], 
      {Arrowheads[{{0.019999999999999997`, 1.}}], 
       {LABColor[0.1886675222501131, 0.5225961012766809, -0.8572107619122568],
         ArrowBox[{{-0.4980197927063636, 5.}, {-0.4915692543775982, 
         4.9352381328690615`}, {-0.476444594151499, 
         4.783390149640242}, {-0.4711863907615331, 
         4.7305990410640995`}, {-0.4573562592579743, 
         4.591747817617714}, {-0.4423876076376203, 
         4.441466123600989}, {-0.42664718266676493`, 
         4.283436009121824}, {-0.41872897521628616`, 4.203939093874247}}]}}, 
      {Arrowheads[{{0.02, 1.}}], 
       {LABColor[0.1886675222501131, 0.5225961012766809, -0.8572107619122568],
         ArrowBox[{{-0.41674670477903425`, 
         4.184037571221103}, {-0.4093632109949071, 
         4.109909053717779}, {-0.38994421831497955`, 
         3.9149469963425094`}, {-0.37921228623183956`, 
         3.807200956523289}, {-0.36779873031991533`, 
         3.6926115759496763`}, {-0.3518782937131768, 
         3.5327741875577114`}, {-0.3374558872889567, 3.38797666509535}}]}}, 
      {Arrowheads[{{0.020000000000000007`, 1.}}], 
       {LABColor[0.1886675222501131, 0.5225961012766809, -0.8572107619122568],
         ArrowBox[{{-0.3354736168517048, 
         3.368075142442206}, {-0.3338646729903435, 
         3.3519217296168056`}, {-0.31890288614152185`, 
         3.201708956269831}, {-0.30182138372257916`, 
         3.0302147439001024`}, {-0.28894373925131, 
         2.90092626320249}, {-0.2742756968729455, 
         2.753662614315618}, {-0.26256613175494914`, 
         2.636101371876199}, {-0.25618279936162724`, 2.572014236316453}}]}}, 
      {Arrowheads[{{0.016672484502353188`, 1.}}], 
       {LABColor[0.1886675222501131, 0.5225961012766809, -0.8572107619122568],
         ArrowBox[{{-0.25420052892437534`, 
         2.552112713663309}, {-0.2491678915227251, 
         2.5015862338390673`}, {-0.23870370123092696`, 
         2.396528257780193}, {-0.22670307350541366`, 
         2.2760448161452844`}, {-0.20641367586768747`, 
         2.072344100482273}, {-0.18810178263526364`, 
         1.8884970576477662`}}]}}}, 
     {RGBColor[0, 0, 1], Thickness[Large], 
      {Arrowheads[{{0.02, 1.}}], 
       {LABColor[0.1886675222501131, 0.5225961012766809, -0.8572107619122568],
         ArrowBox[{{0.9635259673066014, 0.6446272119343213}, {
         0.9993319536575994, 0.66858246995038}, {1.0298853896683466`, 
         0.689023617297636}, {1.0565187357766368`, 0.7068421092001024}, {
         1.1405060482294418`, 0.7630320915164591}, {1.2134428781255784`, 
         0.8118289759789544}, {1.2682984911334458`, 0.848528994527554}, {
         1.2913094782893428`, 0.8639240217478656}, {1.3122146615426082`, 
         0.877910204220144}, {1.3900691655018207`, 0.9299971572724292}, {
         1.4473887537694266`, 0.9683456477417186}, {1.5288032764060424`, 
         1.0228143579986009`}, {1.5333404067705334`, 1.025849831661257}, {
         1.5377785004434, 1.0288190468642895`}, {1.5575322224480324`, 
         1.0420348678937603`}, {1.5755599423702042`, 1.054095942763852}, {
         1.6087228804179685`, 1.0762829237261184`}, {1.6284402264489255`, 
         1.0894744081592884`}}]}}, 
      {Arrowheads[{{0.0032437495952427784`, 1.}}], 
       {LABColor[0.1886675222501131, 0.5225961012766809, -0.8572107619122568],
         ArrowBox[{{1.6450630829274837`, 1.1005955880649125`}, {
         1.6610672762466434`, 1.1113028641204057`}, {1.7141761112678164`, 
         1.1468342368186202`}, {1.7529038508756871`, 
         1.1727442336998934`}}]}}}, 
     {RGBColor[0, 0, 1], Thickness[Large], 
      {Arrowheads[{{0.019999999999999993`, 1.}}], 
       {LABColor[0.1886675222501131, 0.5225961012766809, -0.8572107619122568],
         ArrowBox[{{-3.3355047738774233`, -5.}, {-3.2735724046994035`, \
-4.907161923941686}, {-3.2068933327217453`, -4.807208428896698}, \
{-3.1372859552730556`, -4.7028653351709275`}, {-3.064365937703559, \
-4.593556516097151}, {-2.987748945363479, -4.478705845008147}, \
{-2.9070441542019636`, -4.357727467472056}, {-2.8915445450043262`, \
-4.334493189231735}}]}}, 
      {Arrowheads[{{0.02, 1.}}], 
       {LABColor[0.1886675222501131, 0.5225961012766809, -0.8572107619122568],
         ArrowBox[{{-2.880445539282499, -4.317855518962529}, \
{-2.8215128872113717`, -4.2295140893044625`}, {-2.7995550946318914`, \
-4.196598842485682}, {-2.717687735436934, -4.073877748161196}, \
{-2.630197093143736, -3.9427272203934107`}, {-2.5391110336492995`, \
-3.8061870777922175`}, {-2.4408341397523867`, -3.6588677055242105`}, \
{-2.4364853104094006`, -3.6523487081942645`}}]}}, 
      {Arrowheads[{{0.020000000000000004`, 1.}}], 
       {LABColor[0.1886675222501131, 0.5225961012766809, -0.8572107619122568],
         ArrowBox[{{-2.4253863046875734`, -3.635711037925058}, \
{-2.333386836834455, -3.497801674740169}, {-2.2147895502769623`, \
-3.320021556590875}, {-2.105728612019658, -3.1565366485322297`}, \
{-2.0463313935866125`, -3.067498822985966}, {-1.9836896756173048`, \
-2.9735974164284085`}, {-1.9814260758144762`, -2.9702042271567928`}}]}}, 
      {Arrowheads[{{0.020000000000000004`, 1.}}], 
       {LABColor[0.1886675222501131, 0.5225961012766809, -0.8572107619122568],
         ArrowBox[{{-1.9703270700926487`, -2.953566556887586}, \
{-1.8869050012212674`, -2.8285149162412955`}, {-1.7786228352725628`, \
-2.666197406164957}, {-1.6911481344906087`, -2.535070775096959}, \
{-1.5930980906995071`, -2.3880914564657925`}, {-1.5263668412195515`, \
-2.288059746119321}}]}}, 
      {Arrowheads[{{0.02, 1.}}], 
       {LABColor[0.1886675222501131, 0.5225961012766809, -0.8572107619122568],
         ArrowBox[{{-1.515267835497724, -2.2714220758501145`}, \
{-1.5143962649354097`, -2.2701155711058547`}, {-1.426032620790002, \
-2.137656393056639}, {-1.3552627877419223`, -2.0315707510837573`}, \
{-1.2756506485734351`, -1.9122302845493013`}, {-1.2121015474917716`, \
-1.8169686893938106`}, {-1.1404574763679909`, -1.7095725440114484`}, \
{-1.0713076066246268`, -1.6059152650818496`}}]}}, 
      {Arrowheads[{{0.0183000892891607, 1.}}], 
       {LABColor[0.1886675222501131, 0.5225961012766809, -0.8572107619122568],
         ArrowBox[{{-1.0602086009027993`, -1.589277594812643}, \
{-1.0214587328195999`, -1.5311906324034212`}, {-0.9119025860913814, \
-1.3669633952154754`}, {-0.8166836476887408, -1.2242279700582936`}, \
{-0.7306290093837909, -1.0952300459975914`}, {-0.6539830094421045, \
-0.9803358918324517}}]}}}, 
     {RGBColor[0, 0, 1], Thickness[Large], 
      {Arrowheads[{{0.02000000000000001, 1.}}], 
       {LABColor[0.1886675222501131, 0.5225961012766809, -0.8572107619122568],
         ArrowBox[{{-1.017120102264319, -5.}, {-1.003158748252177, \
-4.931368213148766}, {-0.9801118747162855, -4.818073463174871}, \
{-0.9557393094866787, -4.698261824532844}, {-0.9298777323546484, \
-4.5711304411570906`}, {-0.9022117196272275, -4.435128740542627}, \
{-0.89096977415745, -4.379865131826456}, {-0.8901991903873601, \
-4.376077065066324}, {-0.8647542814920268, -4.250993956204905}, \
{-0.8576470427523455, -4.216055905507356}}]}}, 
      {Arrowheads[{{0.020000000000000004`, 1.}}], 
       {LABColor[0.1886675222501131, 0.5225961012766809, -0.8572107619122568],
         ArrowBox[{{-0.8536602162645461, -4.19645730314504}, \
{-0.8372714449268785, -4.115892720352985}, {-0.8084200512212729, \
-3.9740638761418814`}, {-0.7768315432347527, -3.8187798152124115`}, \
{-0.7415098841721597, -3.6451441797355404`}, {-0.701459037238336, \
-3.448260611882235}, {-0.6941871567525727, -3.412513208652397}}]}}, 
      {Arrowheads[{{0.020000000000000004`, 1.}}], 
       {LABColor[0.1886675222501131, 0.5225961012766809, -0.8572107619122568],
         ArrowBox[{{-0.6902003302647733, -3.3929146062900806`}, \
{-0.6712836636465471, -3.2999232939754695`}, {-0.6371689076441582, \
-3.132220601213609}, {-0.6091349558726828, -2.9944101710143336`}, \
{-0.5772103508667393, -2.8374739108083227`}, {-0.5528598372220785, \
-2.7177706742364984`}, {-0.5307272707528, -2.608970511797437}}]}}, 
      {Arrowheads[{{0.02, 1.}}], 
       {LABColor[0.1886675222501131, 0.5225961012766809, -0.8572107619122568],
         ArrowBox[{{-0.5267404442650007, -2.589371909435121}, \
{-0.5251683533634639, -2.581643761608542}, {-0.5030276398898539, \
-2.472803549797173}, {-0.47774156311363886`, -2.3485012342696208`}, \
{-0.43513838989393017`, -2.1390708379729335`}, {-0.3965875170485604, \
-1.9495609032093417`}, {-0.3672673847530274, -1.8054278149424774`}}]}}, 
      {Arrowheads[{{0.017630806378427975`, 1.}}], 
       {LABColor[0.1886675222501131, 0.5225961012766809, -0.8572107619122568],
         ArrowBox[{{-0.3632805582652281, -1.7858292125801614`}, \
{-0.36170693962705175`, -1.7780935546442247`}, {-0.3300606034104065, \
-1.6225252193699833`}, {-0.301300478240921, -1.481145036707879}, \
{-0.27510971541167906`, -1.3523954290119151`}, {-0.2512168327869574, \
-1.2349418334555438`}, {-0.22938336875424278`, -1.1276120108313088`}, \
{-0.22269862652367203`, -1.0947508855045693`}}]}}}, 
     {RGBColor[0, 0, 1], Thickness[Large], 
      {Arrowheads[{{0.019999999999999997`, 1.}}], 
       {LABColor[0.1886675222501131, 0.5225961012766809, -0.8572107619122568],
         ArrowBox[{{-4.099065836317331, -5.}, {-4.0354826469372185`, \
-4.922441853925873}, {-3.926423550080611, -4.789412645306736}, \
{-3.811121551310941, -4.648768406626662}, {-3.7940018617920668`, \
-4.627885978529025}, {-3.6823940006497944`, -4.491747812421228}, \
{-3.5918712839486515`, -4.381329097138443}}]}}, 
      {Arrowheads[{{0.020000000000000004`, 1.}}], 
       {LABColor[0.1886675222501131, 0.5225961012766809, -0.8572107619122568],
         ArrowBox[{{-3.5791914201394346`, -4.365862324566904}, \
{-3.5634740325905256`, -4.346690410554626}, {-3.4399530611015257`, \
-4.196020750171745}, {-3.3072300827530654`, -4.034126572756311}, \
{-3.236845252721182, -3.9482718526292517`}, {-3.163014744403724, \
-3.858214128179785}, {-3.0857385578006906`, -3.7639533994079097`}, \
{-3.0719968677707534`, -3.7471914217053475`}}]}}, 
      {Arrowheads[{{0.020000000000000004`, 1.}}], 
       {LABColor[0.1886675222501131, 0.5225961012766809, -0.8572107619122568],
         ArrowBox[{{-3.0593170039615365`, -3.7317246491338087`}, \
{-3.0050166929120814`, -3.665489666313626}, {-2.9196187481978524`, \
-3.5613220972572677`}, {-2.8283143221179587`, -3.449949860599167}, \
{-2.731103414672401, -3.331372956339325}, {-2.627986025861177, \
-3.2055913844777395`}, {-2.552122451592856, -3.113053746272252}}]}}, 
      {Arrowheads[{{0.019999999999999997`, 1.}}], 
       {LABColor[0.1886675222501131, 0.5225961012766809, -0.8572107619122568],
         ArrowBox[{{-2.539442587783639, -3.097586973700713}, \
{-2.4973069499562612`, -3.046190339065012}, {-2.426654895980936, \
-2.9600096618124603`}, {-2.352461164657034, -2.869508881529118}, \
{-2.2262592842243043`, -2.7155690749095296`}, {-2.15771176912354, \
-2.631955493379026}, {-2.085533204099843, -2.5439127930347167`}, \
{-2.0322480354149577`, -2.478916070839157}}]}}, 
      {Arrowheads[{{0.02, 1.}}], 
       {LABColor[0.1886675222501131, 0.5225961012766809, -0.8572107619122568],
         ArrowBox[{{-2.0195681716057408`, -2.4634492982676184`}, \
{-1.9703946085574051`, -2.4034678719964635`}, {-1.8420226414414136`, \
-2.2468810150855205`}, {-1.7350172212895163`, -2.1163568610162695`}, \
{-1.6156231258974731`, -1.9707211233144952`}, {-1.5140546018270946`, \
-1.8468288413578469`}, {-1.5123736192370596`, -1.8447783954060621`}}]}}, 
      {Arrowheads[{{0.003906048891664749, 1.}}], 
       {LABColor[0.1886675222501131, 0.5225961012766809, -0.8572107619122568],
         ArrowBox[{{-1.4797952558623322`, -1.7327556762453482`}, \
{-1.420535919036449, -1.7327556762453482`}}]}}}, 
     {RGBColor[0, 0, 1], Thickness[Large], 
      {Arrowheads[{{0.02, 1.}}], 
       {LABColor[0.1886675222501131, 0.5225961012766809, -0.8572107619122568],
         ArrowBox[{{-2.677026928524734, -5.}, {-2.6116593475340846`, \
-4.87791011682749}, {-2.536081934495632, -4.736750884857973}, \
{-2.518666327926717, -4.704222996581348}, {-2.4465880161849807`, \
-4.569599188778531}, {-2.369450562441582, -4.425526200715785}, \
{-2.299419087617704, -4.29472535953323}}]}}, 
      {Arrowheads[{{0.02, 1.}}], 
       {LABColor[0.1886675222501131, 0.5225961012766809, -0.8572107619122568],
         ArrowBox[{{-2.2899788915950285`, -4.277093493521561}, \
{-2.2890525058543583`, -4.2753632424531105`}, {-2.2021332435794863`, \
-4.113020343790578}, {-2.1068088796916156`, -3.9349788701091715`}, \
{-2.0552883236708, -3.838751679654259}, {-2.001195518265397, \
-3.7377201867898733`}, {-1.9123710506879998`, -3.5718188530547907`}}]}}, 
      {Arrowheads[{{0.02, 1.}}], 
       {LABColor[0.1886675222501131, 0.5225961012766809, -0.8572107619122568],
         ArrowBox[{{-1.902930854665324, -3.5541869870431215`}, \
{-1.8555938901537894`, -3.4657736729909887`}, {-1.8013530902514407`, \
-3.3644657643472757`}, {-1.7178538109887667`, -3.2085105171793113`}, \
{-1.62420383957275, -3.0335963793756515`}, {-1.5489967917129641`, \
-2.89312889461032}, {-1.5253230137582956`, -2.848912346576351}}]}}, 
      {Arrowheads[{{0.02, 1.}}], 
       {LABColor[0.1886675222501131, 0.5225961012766809, -0.8572107619122568],
         ArrowBox[{{-1.5158828177356198`, -2.831280480564682}, \
{-1.464453876796535, -2.7352244035953204`}, {-1.3969954744821593`, \
-2.6092294022085567`}, {-1.321000489348041, -2.467290252616218}, \
{-1.260490911041026, -2.3542738730231285`}, {-1.1921557988553835`, \
-2.2266414023566843`}, {-1.1389553327754043`, -2.12727657058546}, \
{-1.1382749768285914`, -2.1260058400979114`}}]}}, 
      {Arrowheads[{{0.013008791612172083`, 1.}}], 
       {LABColor[0.1886675222501131, 0.5225961012766809, -0.8572107619122568],
         ArrowBox[{{-1.1288347808059156`, -2.108373974086242}, \
{-1.0788709001677357`, -2.0150542541652436`}, {-1.029911381423834, \
-1.92361042477709}, {-0.9742765666894835, -1.8196988538071819`}, \
{-0.8832236951318273, -1.649635432727152}}]}}}, 
     {RGBColor[0, 0, 1], Thickness[Large], 
      {Arrowheads[{{0.01999999999999999, 1.}}], 
       {LABColor[0.1886675222501131, 0.5225961012766809, -0.8572107619122568],
         ArrowBox[{{-0.4979968321354493, -5.}, {-0.4915506321638918, \
-4.935278705048025}, {-0.47642651722113283`, -4.783429195504906}, \
{-0.47116864838275596`, -4.730639011922506}, {-0.4573390127346141, \
-4.591786365121126}, {-0.4423708975383766, -4.441503128056615}, \
{-0.426631036401962, -4.283471388487903}, {-0.418709634339632, \
-4.203938733346681}}]}}, 
      {Arrowheads[{{0.020000000000000004`, 1.}}], 
       {LABColor[0.1886675222501131, 0.5225961012766809, -0.8572107619122568],
         ArrowBox[{{-0.4167274543947366, -4.184037201680348}, \
{-0.4093476833851932, -4.10994264391079}, {-0.38992938475838773`, \
-3.9149785660918783`}, {-0.37919783569259047`, -3.807231404129226}, \
{-0.36778468679186344`, -3.6926408267977737`}, {-0.3518648365242969, \
-3.5328019559429027`}, {-0.33744025659891935`, -3.3879759350270287`}}]}}, 
      {Arrowheads[{{0.020000000000000004`, 1.}}], 
       {LABColor[0.1886675222501131, 0.5225961012766809, -0.8572107619122568],
         ArrowBox[{{-0.33545807665402394`, -3.3680744033606955`}, \
{-0.3338518802804444, -3.351947831162515}, {-0.3188906432389336, \
-3.201733652315675}, {-0.301809769209279, -3.0302378422277827`}, \
{-0.28893260229039736`, -2.9009481953071052`}, {-0.2742651048148584, \
-2.7536832276501464`}, {-0.26255597635567646`, -2.6361209491013824`}, \
{-0.2561708788582067, -2.572013136707376}}]}}, 
      {Arrowheads[{{0.016672114273781992`, 1.}}], 
       {LABColor[0.1886675222501131, 0.5225961012766809, -0.8572107619122568],
         ArrowBox[{{-0.2541886989133113, -2.552111605041043}, \
{-0.24915823675484125`, -2.5016046355800228`}, {-0.23869443942104757`, \
-2.3965457611196763`}, {-0.22669426340979537`, -2.276061299804988}, \
{-0.2064056335942585, -2.072358901452998}, {-0.18809443780832025`, \
-1.8885103847122544`}}]}}}, 
     {RGBColor[0, 0, 1], Thickness[Large], 
      {Arrowheads[{{0.02, 1.}}], 
       {LABColor[0.1886675222501131, 0.5225961012766809, -0.8572107619122568],
         ArrowBox[{{-1.5238777101548417`, -5.}, {-1.5195902699351995`, \
-4.985932466263298}, {-1.479145040098253, -4.853227494048576}, \
{-1.4360355993116543`, -4.711780970816018}, {-1.4220198824467236`, \
-4.6657939576471374`}, {-1.3816795725862412`, -4.533433238700788}, \
{-1.3382817560695632`, -4.391040524943368}, {-1.292865625226968, \
-4.242025513633895}, {-1.2906488742788242`, -4.234752125049721}}]}}, 
      {Arrowheads[{{0.020000000000000007`, 1.}}], 
       {LABColor[0.1886675222501131, 0.5225961012766809, -0.8572107619122568],
         ArrowBox[{{-1.2848181533819238`, -4.215620928175964}, \
{-1.243412865732538, -4.079765907220318}, {-1.1885864211982238`, \
-3.899874685736596}, {-1.1270492352359756`, -3.6979648292166942`}, \
{-1.0766058989137994`, -3.5324550380240316`}, {-1.0515893175059057`, \
-3.450373053225685}}]}}, 
      {Arrowheads[{{0.019999999999999997`, 1.}}], 
       {LABColor[0.1886675222501131, 0.5225961012766809, -0.8572107619122568],
         ArrowBox[{{-1.0457585966090053`, -3.431241856351928}, \
{-1.0196680503603048`, -3.3456360820997104`}, {-0.9754795966510051, \
-3.2006492061357275`}, {-0.9256250872671007, -3.0370714168824193`}, \
{-0.8849049940200351, -2.90346458945882}, {-0.8386916828281229, \
-2.7518339471705473`}, {-0.8125297607329872, -2.6659939814016496`}}]}}, 
      {Arrowheads[{{0.019999999999999997`, 1.}}], 
       {LABColor[0.1886675222501131, 0.5225961012766809, -0.8572107619122568],
         ArrowBox[{{-0.8066990398360868, -2.6468627845278925`}, \
{-0.8031404750024991, -2.635186766137853}, {-0.7628265870840305, \
-2.5029127403094544`}, {-0.7305585549693832, -2.3970379975409926`}, \
{-0.693823494917479, -2.276506475204559}, {-0.631774457083233, \
-2.072917179879998}, {-0.5756583875719675, -1.8887945657840037`}, \
{-0.573470203960069, -1.8816149095776138`}}]}}, 
      {Arrowheads[{{0.003665683386564437, 1.}}], 
       {LABColor[0.1886675222501131, 0.5225961012766809, -0.8572107619122568],
         ArrowBox[{{-0.557310509652408, -1.7561163191127085`}, \
{-0.535221303027005, -1.7561163191127085`}}]}}}}}, {
    GraphicsComplexBox[CompressedData["
1:eJyFfAd0lEXUdjq9h470DgLShcCs9NB7laKCIIIUQRDREKrSpEd6L5HeS4BZ
CCX0QAQCCCQkQHqy2SUJKfDn23uf2e+d/Ty/h3PGZ+/cmdvmzn3nnTdVvp7U
d4ybi4vLWi8Xl/9p6T9vM1rfVdVz/xVTuLr9h4IKn5r4LPefl8Jd7P1dFT5h
p6dJ4KN2/EZhakN8gC8QXQCfI36Fu9H4JuCzNL/CtUg+hbuS/Apzq2Olp95C
X2DoCwx9gaEvMPQ12jHEBxj6AkNfYOgLDH2BoS8w9NX8pmMnvYD1FvoCQ19g
6AsMfY1xEuIDDH2BoS8w9AWGvsDQFxj6anGpYye/6XoB6y30BYa+wNDXuA5C
fIChLzD0BYa+wNAXGPoCQ19t3enYKS51v+l6Aest9AWG/MCQHxjyA0N+YMiv
5QkdO60jPc50P+hyAust5AeG/MCQHxjyA0N+La/p2Gnd6+tCjxtgzA+M+YEx
v5ZHdeyUZ/R1qMcpsDGfhvgY82mIjzGfqrytY6e8pq97fV0AY35gzA+M+bV9
QsdOeVTPM/o61ONajxNgvUX8AEN+YMgPDPm1fU3HTnlfz4t63tDXoR7XupzA
egv5gSE/MOTX9mEdO+1Teh7X85yeN/R1qK8LPU71uNH9oOsFrLfQFxj6anWG
jp32YX2f0vO4nhf1PKOve30d6utCjzPdb7pewHoLfbU6SsdOdYa+D+v7lJ73
9Tyq5zU9z+jrXl9HelzqftP1AtZb6PtfdaMxnzrVGU77sr7P6fuGnsf1vKrn
OT1v6OtQj1Pdj7qeelvV3j9bdrL3szi13akVwLWpv8Lg1/sB6y34gcmexc1o
YX/gGtSaNLrCmO+j/T93M8YFhnxo4Y//+h18GBf+BLZ3O5XPvN/+P49Uf2B6
pvIw6fRgwgJ04Mk0nkmn6/bS7Y5+iA/drqDrdoR9gf+r1e2s8wEj/qEv4hH6
IF51fYz7s8OvaDEP7Id1Ar2Av7fb773MsfezyimEhbudbhMV7eMkqHiuS1jZ
EXTIBzqwvfEtYdZaEzD0QRxhXsgDOuILv+vyAmMc8GE8vQUfxkX//5BTtRhf
r2t0+Z/YHftRyfmSsKpXMA/ouh8gF+yM3zE++sPOoMPfyJPwN/Ii+HQ76xj2
wfygQ19gzA8MO+l66vGpxwH6a3QzxtWfSyAn5NHtqMexXi/qfsW8sBf0xvr7
/+VJ2Bfy6X7C/IgDPb6BadwsjqdUFTeY38M+7gdFR36FPIg7zL/Orl+G6g/9
EB8riM5ypIpwO/87hXU7w666XsAviF9gXGCMS/nKzYw88dT+u6e5vV3+SGVf
YOL3NPUirPIyMOwHPmDYBfLCLvq6x3hYv8Cg1yR5Tbp/oA/iA3Tsb/AX9ifk
d9CR33U7wd/wH/h1/xrzXapqH9rpyQpHElb+h191PvyO/sZ+2U55CXQ9z2J+
0KEX5oHdgBGfetzp/Lo8mM9YR6WqfAis2wl8wMSfpexvXJepWt2WqvQENu7L
qdp+4NAP48Lfen4w6pnOcQG503kcq1p/sBfqB72+wvpG/OjxCDr6U/4L8QEd
GHToCbp+HgE66hfj/p/XvNX++zUJjPW9hrDpHtEFMNY37Af7gh/rCf2xnlCP
IA6RZxDXWL/wB9k9U4y362VT/oH/jPVuqqrPYE/kJ4yH/KHnA9hLz1PAiBvw
g67XqeiPdQAMOZFPMT/yrZ7HYU/kN8Qj8pken3qL+WAvxCPWEzDiVW8hB/yB
+IffYF/4Ta8/0Q8t4g3+B5/R7xa1bvR9CfoiDrDeEH/oD4z+0B/2hT0hBzDk
p3h1NyGe4C+MB38BYx8z5rs0Jd8Zux1d1XiIR92fiBfsL/AjsH4ejPjT902s
f4wHDH6sRz3+wA8+fTzMh/UFDH3QH/qADvlBx+/6+Ig3yKfLo9cBmOe/7IT+
oMPPsB/0R75CPFC8pfD6Qf5IETomeS2C8mS8zLSPlygpL8YLYNC97PIkCdCB
qV58r+L6uX18FxPiHvUk8Af7uBnsV5uyF9Yd9Ef8QR/IC7tiPvBDf9gD44GO
/Ij9D+NDT8wDvWAn7I/YL5EPEf/wEzDo+vOCnq+w3jEf5oc8mB98kBdxoNfv
6Af9sf9i/cMeiHdgrAdg7LfY7zAe9kvMp+d55B/4CfGm1034Hf0QH8b6JFth
xAv8jXhD/PzfdVW2sgfNm6bqHcgNDPtAvgn2cT3M0Av5CXwkT47K7/R7lopH
2FOvH/T6BPUI/Aq7GOV0nMuBDr2N9Vu2kkf3A/TD+gA27hd5TXq9hPoM8aLX
W6Bjf4X+6I/5YA9g0I31ooeKZ+QP6GNcBylqXej7N+h6P2DIj/0cdGNeTlX7
iVFfdxUPtD5cFSZ7upghL/TR60m9nsV6Mz4nWFTeRot41OWDPYHBD3nRH/kC
8wFDP9QLxnWcJfXnF6wvsmemWo/wv/F5JUvVL6h/EbdYl3qL8Y11slUa48DR
Gp9fbWodQV5dH/SH/ODDutafj0AH1usjyIf9yvjcma70ANbrY+PzaLpaP8D6
87DxOTddyQ+snwuiP9Yz8hHyt/EcxarVC47fISew/lyKPIMWfjDmrzTNP3qc
Zyl99HFRD+vPT+iP/RXYvr82T6d5dvH+2zyd4nSXVa0/rB/YB/sl1VdeZuQV
rHesB/hPr4+Nz+dZWrw78hLyj56n9BZ2gBz4HfYw7gOO/RH5wPg+3VXlJ9SP
wKDr8Y3xgQ3nt35pyp5//g/5xjuFkV/0uhVxDHshrlBfwh6oL415Pk3pZ6yr
8TySqeIV8Qb5Ee+wJ+oN+AtYfx7Cvor1BH2A9ed2/dzJeB5jdVo//3UOatTL
ca6lnwvp51bG81ir0OtF2A3Y+LzirvwBDHlQL6B+wfoBpnjLY15kx6dUf9Q3
6A+M/m+pv3regnzY/xHnwPp9EKxfxC/WlX2YiUXU+Q3NV1Bh4i+gnf8WUec7
eD8LTHFTQJ0fAaMehvzYXxHfWLfGfeedWleIZ2DYG/sV9AfW60/QgY11bY5a
B6hvYC/UJ7AX4hnrA/WMXt8Y38ekOdXx+j6C+IO9ES+IL8Qv4qGNvd99VV9g
Huinn88CY//AfPAn/A1/AsN/8D+FYT51HgGsn5chPiE/7K+/B0A8gg6M8bA+
jPHopfQHHfU16Fgv0A90kq+wSX+eQHzp507G96HYz7K0/OnAyK/G+iBTO9/P
VvGI+EMdQ+N5qXhDvEAe/blmFe3HKt7gf+N5WI401hmO90aQAy3yNPI39ku9
NdZZnkpe5C/j+9u8yt94vjE+h3majOfunmr/g72hN+xtrIfS1D4H+aAPxjWe
G3qa9PdZqGcQL8bz5CIm4/vbwoof8mB8+G+cfd5YqdsZ+hv5vUx0jhGl4k0/
d0bexP6MFv3Qoh8w+mEf0/vhd7TqPk+s5WqTRh5qXVUrl7Dx90hP9VzWddCU
6DvXPMxJ/zavOWmHRa3rwfOKZl0q56bOU+qu8/qsTLTjvsMAphvvBYX4YL3q
GOO61dx8qumoOGWHaYcTszu3ihNxPD9+x7zdST5TYtGajcbcT5KlW8+oVbSq
u7mdd+0/2uxyNW+YHnuq3NMY+arb0mcZZ63iolvmqcO1PoqgpZ887vXqskxY
893ZLgc9TXe/O/r3gAER4kJC6PG3n3uaoqi/lNRf+sZZu5SqZJWVLJerXw3I
lBVnTW1SubVV2BpFFH6874Ns1HHp1Ia/5MiW6+pm7W+dIofWsty0/GGRjXMG
XW8sU2Tkh9W20/2zxcfONcu6vk2R7bh/feov5p8I+CR9VLY8lFOnncmaIkYy
f1PiF98QFs0YL6b+Av2703iiNo/XleWtTvKK8iSvzCF5QRd1mZ5M9nW6NxS9
bNiNYH9X8x2yj2T7mP8w2s9sI/uLUmx/7JsvmX/gjr27V593nMtE5Klja9zT
8Z5H3Q/KPzntxeh3stmTan41P7iZXXedv/B53AvZhLCpIuM5+z77KWmdu2nL
0XHjIleFST/C5kuExZkp/xYrtNpxfwn9jzP9Mx6vI42n8uG8OTum+V63iCiW
T79vAjr0K0DyihiOv7KkvymV7CPiOb4GkP7qHC+Z7VWG+58jedV+HM/+0O9B
sD9Mmn1N9Wj9qf3vd46nAxQfcrFJfDZ7cLw81ud16VK3E+X7CiPODbh6WXa4
OPj4AstNuf14pRmxuXhTrYA0S8pNmVkpunSwW7Jc6z3IK/h6qnhdtsoh/8ou
Zpf2rWu+apkkV9F44jSPV/wT+3jiSx7vHI0nTvB4+YkuvyG6OMbzBRFdVGP+
WUy/xfwPmL6S5ef5xHqe/zzjaJLPlN3OLp/o9mruvbkjslRcYX+Yvy61j986
x/2/1Ab9K+6+lSKRT560C4yo9m2CwoGttld+/SxOfpALjqZVeqvuXT3uPmGk
5/xYhdHmhJkr3hxtkeu/a3hzZkakGmeSn9+gCoGvFMa+ELo9KitPHwduPXx5
ZuDz1xJ5M4rlAT7O8mSTPOq92xOSR2HU3V7/kDwrd78OPHc3VCK+lp6oUqXc
Pw68nuhCnc8SXeHNzI/19BfzA+9mfuBtzK/obA/o8QvbAxj6PyB7KOxD9nCs
G/KX0vM92Vvdf3MnfUUT8r9ap9if/cn/4gKvT+Svx5z/z3N+w3PMU/YPcCf2
T9pWW/K6cHdzPc8jnr+fWC1Af87yA3dm+dOpv2m6F/UvaKZ4gtxvOJ6A8xNd
6RXD/gUO7T1jQqnsVNG2foOnlmMZgvOLqiuucr6+yPsZ8kJ12t9NnI/Vc0Ot
nBkll9zPfc75N/NVybsujjqu9O3R05daQJfPiG66R/PLNjS/PFN75YQ2LR3v
dcrndYkIDUhRz/u8f4oavH/eYfmbGflVHfcJ8avnP+vlFjL2XqrTvTyX6n8v
3jbTIuOJ7nRvzo3p2B8O8H4B/+13t/tD9qd6Rb0Pa8T5A/EDueZx/BQKJnmc
7gFWs88nHrB9OrF/KrE9INdZthfsnI/Gc7rX50ryiypsD3Wvju0FfsTXOw/S
57eSi745c9nNdDg4vUOvN5GC91u1zzHdfIDokvc7tc/BDjkx9vrQ1G9X1ObT
YW+FXlem1rDXa7It1x+NuP55a8zH6nzVe0JI+uPQJBnF+4k77SdiNI2v3iMu
qjfySMKidFGi9752xXLjrnMn97mNe7wXk2uFN2293KLq/IoF1tQTQY773Umc
zyt9+f3Ypj857jcPZP8i//qxffaw/lxfmKtzPQD7nGL7YZ2kIP/Q+Oo8ZDbJ
K71JXtGF5JUsr8i+Uj+ub6806dE6rOTBIxbR/My/H95MtMkFXV27/LzKIr7g
enUr1asitrJce+yxmzqPeUtYna/YeH9eRfuzfE9YrGP8gfF63r9hhyJX5rT3
2vNS5f0Ke2ovX/7jS+lzyTy1nOmp2ocKHfbxye/vwNDzU+YHbs38bYhf5e0i
xK8w5itE/EqessQvevH80K8yzw+M+eoyP3AL5u/N86N/VZ4feG/Tpt3mRMRK
76LxZ4YFJMuf5vfznt8uTGYM/GbIoGlPxauTLUKudA+TS2v47S41/qloeKDN
3N+bRcsmDX+O7+sfK6veHjGgvDlamooMLmNOi5H9Kxfyb/s6VpzMCk4quylZ
Hq5ix7JOjh2LZsz/OfGLOszfkfhFa6ILwfSGRBfdmL6G5BWuJK/oRPEiFlO8
yHSOJ3eKJ9mW4+l3prtdtdMF4q0N8y/keNPqWelvXG+iF6+3Hzh+ZZlbqV06
pUi0x57dmnMhT7LMWFmk+ZGwZFX/NBpn2jhyX5Jce6Duhl+/T1Ln+jdL7R29
6Fyswhmtp4x9d/62/G3hiheBcWHyaaHjUwpdui2XbZ70ZHNMmMS5mG+rdVte
XwhVeG/9+gtr5OLAoYsT3UrflDgfCvysXocinzhwUR/7+GIxj59K44v1PP4A
6idOvHxWNa1BuMKjTl64cLJsuMS50QCeH/g4z7+S5heYbxXNr3B+ml8uo/lF
Auu3ieZX/SbT/AqXp/kF9B1E8yt8kuYXL1h/yP2S9Qeuyvqv5/k9CpP++3h+
6DOaxwe+zOMHs34Y7wrrB3yJ/C9cV9n9r+qSluR/EUj+V+9pwsj/CnO8SeT3
L4z5UmrPYzKA6keh1dMK032RaJE17cbalK9iFa5/JmFm5YUxchfzY1+bzfzA
6J9D/ELjV/P8S/W4wvuoHhdt1sTGHJofLafReZBwyy7uUv3f1wpjntfMD3yU
+VsTv0B/d+JXuCGPj/MmWxaND4x2TdcyU7p8n6zw9osZ7xrdTJCTD3Wceszj
pcT504jYr5LG73VgzLOV+YH3M/859nc2r3f4uwWv9+vsX6zv1ex/YMT3HF5v
wPV4vSGudvF6AO7F6wFy2tg/wNXYPwtZP/htGusHzPJLll89PzTmeA3n/IT4
5PhV+AcaX807nMZXeD7TtfkVhj8CyL4Kbyb7Kj/vYDrwXqa3p/rAtILPs/h8
SDTh8yXUjQ8S5sS7HUxRdfJ9wqKIr2vX4WdiZQPfah+bTkiWmc+Cxw3sHCeP
+G6tdKVqovQmumjG9Ar/2unimpEumS7CmH8d0UVZ5vdhehrRxUGmw04WXp/A
VXl9NuD4h13eUXwrvG1fqc+Slz2UZex++1d2c2n4sPtOB0Y7ZkTRT8fWilI4
o8upH6olv5IpI28vfhZ2V35b4JMmNyo/lHNe/7i1Q4F7ssHdyRd+9XkoKxJd
vM5P9BPRdro4cofoZ0YR/yviF+3fEP8+4hdvmP8rps+k8UVdpvddNW5a/l8i
xaGJAUvezX8jq5om5KkUHCleyNUZET5v5GCmnyC6qMP0KKKLlXtWNa2d/kZ2
Lfpsz/KfEsSh66NDbiS9lZ8m5y2R+Fu8CCC66M30k0QXjZm+hPk7EF3uZf7a
RM+NH/v8ch/LV4Hml+EsH88veH7J8wueX7J+kvUTrJ9k/cStFzsKNBoWLo8/
MVc8OjpCDpw8yStiRrhMXDG0ypCBEbI510Mtud7ieklwvaTeazVt+7rnkrIW
OZ7rtwSq3+Qjrt/mUP2m3hc3pv4i5OmR533WP5dVT0/e+cvsKJk0O/Tw7ufP
ZZE3o871GRolXwa1K37oslWMfxTZPPori4wgLL8jLG5Q3SOCuf45VCEsdYFf
isjXJ++Vt8NSVJ6ImZgwNNorRZ7kfkHMd5D6S+6v8mI09RcnH52eXe75EVHW
82OK+cl54bmrybVaufhGi3l7j+fi34guUzyIfnennS63MT1/lw13nw04IXGe
Hjo6ZEzk/8IjiS6Aa4yx0xWGvT5j+/L5uSmAn0eWDD+xc2DpTPmtd1W/Qgss
0rP09L1DWwaruqju3Ws1XvwvjPfeBcre7nl20VWFh0Tejd2RiwsTv6o7mhC/
wpCrEvMDT2T+xSSPGEPyiAVG+cQzo//kQe8u1bp0DBd32yYV3z0pQtZOvf+2
/6hwUbR34JGKX0fIXZRfBPJGb8ovCjeiVkzh/ALs6Uv55W/vs8u8zm+RqV2r
v05wD5Z1/9lUflkudgsbW+LfXBxe0k4X2Uwf/NBOFwWZjvMZ2EnHHzuTf4Gv
sn+BB7J/gSuwf4GTS5G/UEd6s7+A0S+1jN3eCpvI3jKD+FUd+gn7Cxj+8SJ/
Kdyf+feT/eU9sr+oSfaXxcj+4jDnd9h1GOd3YPjhW7K/0PK7OM3+fcjjN2b/
lubxT7J/Md5X7F9gtFN5fM2/6j5JM84nrzlffM/5YRrlI5HJ+SiC8pFYzvkI
+3Eo78+BnA/ycP7Q8oH04/HyDKLn03gebyM/n4ZxPqtN+Uy853xWkvKZ0OoB
PL+p9hjnr/ycj7T8Jf6h8QWPLzNpfMHjyxdMb8jze/5K9Ao8f+/DhcOfrX0t
b6yf131idpwst6XYd5t7v5Ef/54TtP+LOHlgY3SLbwfHyKe/jx56MSUxdx8y
18vaGCtHNPv92zoHE+Scj+1KyvEJsmSL270HtbTIOVPH9/Qd7Pge+mZBn/tH
vePlmvdfld47Pfd5lMYTETxeQxpPfMPjLaTxRBkeby6Np84LW97/0nzjRqg8
0mCnaN78sTz6xP+bmfdCZYuav21a1OixNBFdmJl+luiiM9M7MP95oosLzN+e
6KI7899m+lXm78d0lk+yfOIP1hd+XMryl2f6EpYf9EdkD7GR7CHYHpLtIRqx
fb8me4gzbK83TG/B9hrLdJzXFaXzOnG5wsnjpW/m2imqa/eYZmnyCmHhY8SS
sbjOdAHc4q+OYZeuyzqfXvMfeTRU/lO6Tr+5wddltQs5mYuOhEoL0UUHoosP
RBdtiS4Gcjzdo3gSVTiePPbb40l8SXTxkOm1iS7yMR3vNf3pfbKcfqrPhlkL
XdR9qSmE1X0l3P8py/rjXk5FF5fxR45aZNKo4y1G+qaJ4lu7h2w7lRuPpmqV
PnFJE40rPF2akYtxr6kC9RdnD1Z5HDQ6S/s7E1kiLGj5OLcWFrk/34bU2oUz
hb85z92Xv1hk8cSY4ZZCWWJOi1FNm7R2jPcJzz8ksvKF0FMpIuWI+9JLE20q
TurFf7ltUbl3skDiqccTvnN8d7Xku92Pmne1iPUvE3oU7/IO/JL5lVzViF8U
JX513475JfOLF72377E1yRLh9tYinzRI2VhhQx6z8b6oq9mvxYlTa8vY1HvM
3xg/4v76/e8z1ud3P/0qTt2fCGQcNCcyKrhfHvPVs9bx187HyNY79iZ/jEmR
feZu31F9lEUKwqIf4/aMBxBW57eveu25EH/RJndNLnO5QHsP88ofB9wJ/Du3
f8s2syeOyWv2a99/+w/HI2SUrWNPn4r5TF9+3j9oWqkHQhDdtIPoYtrFgKLW
Ue+lrUKl4TEDbHJy49BzLp9lSrdBZXvUmGWTfkQX74gumC6Yrp4/m/8SebXB
H47n6XaMQW9KWJ2vtGE8i8fH/DN4fHee/zuWx5Xnw3nKiEXdor3vO+5b77l0
8Ju3d6xyL9nDtILtsd1oH3F0wfBfq+V8FPfuJm+f8KdNhswKS1z7/IPw9tmQ
WHmFTe4mumS6YLpkujifz+fp6t5uprr+/b5fO9sq25pGT9rQz/H9dju27xK2
fzTbvxvZH/4wT2J/3OP5S/D4Qa38U/cVdDFvuLgm38b9Nln3p4vj8sV9kAdM
h6cenGeTvocLb1sTmiqzXpUMzOmXKnsQFjmMezI9m7DI+vhb+Lpoi2r7cP+P
TIfc3dpYG/i/TJXH6jarM3yK8/fOPYx0p++juxJdmJlfv7faw0hXdQjefzQt
MK5spxqO+99NCIuujfsfvzvU8T0x7Dec7fnXtdil/frmMz9s2rFJRpVA6Vne
M1+fgXnNRSZ4V+8wJBJ009fN7XTBdFMxoovrrd7PWWVzfA98lbB6HzL8wdKH
OTMd3wNPJOz0PXC7BVvjMlfaZOf+tdau35G7PtrmHM/wt8kgihdzPY6Xcxw/
9Qmre0CzKZ+IRhxPsNu33o+LbcvMkmeaBhUPDLBJr+U9Fp9f7TgXgVwBJXq/
7Xfc8fy2kfEIllf/3nUd0cV41k//3nUD05F3v9jbskvccKuoNexAUN1wm3yy
q1+Hh7Wsoqa51E9Npttkn3yBG2bnser+FJo/pcvgKqZo4W7yfRUZcmNXqnz4
PuhGTA93027rjNX3N+bGG9HNHYkuzrL9PmV7IR9v9B67yaO0TcQvyXt3Xl/H
/fYG8d3cBsa+kwdvVXkyar5VtCF7qu/1eo3z3XMuPE4m1Xm243G3JDmQsLAy
HsB0G2HxJdPfM5Zp4wpbf84QNR9Umn23kU3+Ze2Rt2wZV9M3bQ76p+buB1Wf
Zlbr1iNHpK8Y99E1yCZnGfOrOEL8shrxYz8wXaH9QOW33ZTPBO8HkvcD9Z40
asnBWgFjbfIC85t5PznH+8tNHu8x7U/qfTC+h/jpxvbtfbdEivOPxvU875ku
XAOmjjv60Cq2xkQuqheRIAcMvNB2fVCyZCwGEhbHqb/8sM7eX73n/LHA7Yqn
Ehx/92gaY9CnE1bv1a+/TpHjJzru+zMWt3i+6Tz/LJanDc9fsNCFpa0+d/5e
ckVS77pDfBx/J8et5tOxLVbb1Pd4/qSvHHpn+JjxMZ7mujv7di/9a5Ko0eTH
ViHvPU0dW+3btvxykhj5ofCmHt87vpc82iv8bP5yjr+38QXvr6t5//TgfFOG
8wny2vJaPZtVbp8q87r42fOuG7XyVsT4x5fDLWJnZrd1ZV44vp9cSv1FEuVp
aeN8zf0l9xflOb7SKL7UfZJR+TpMLnTIJs5wfNXg+GQsGKv6rwOtZ/W++Svi
l3Edsq+W+CtNNHhcucie81b5lyV6VlLsO9H+6u+jQuZZ5cP6l5dF7/cwG++T
e5oL94vPfzUjWZQm+STHv7j2g0wqaMsSI54+aOazxSZrbPlpyOfBWeJRgb5F
9+Zi5OcdzSh/I5+vJayeC06m+U0Lm59bb/a4l9j9H8f3kpyPBOcj2ZLykRhM
+Ujdj2L9VH14nMYTA2g8dW+Z48HcleJBPmN9wQd9C5K+0ov3k/y83zym/upe
G+7rZvUl+/B+pu6XDqd4NJWneFTfUx6melF+zfGIOuo5j6///YjUsR5Dh6Um
y/3G+kZs4vz0NeUn0aLrxLbtXVKEX7UfZtZ9liJXt672a885ju8t8V1Oo1ZX
Tr0pb5HLlg7bc2SP4/tl5pfML7YTv6rb0e9T4hfbid/pe8ydqzcvbfjGIgOC
CnY8ONDd6fvMhj/89t6/g1Xcp/3BzPuDCCB9zGNYn91c763i+g7rfQHnt1Fk
P6fvMZfw+szh9Yb2Gq+3Hbw+NXlkziDan3rw/vUPy7eH9y/kowYsvxfvd+15
P3vA+90u1gfff7xdWKD5+PU22Y7qB+nK9QPqC6aL7sb6Qu3P7Xg9V+X9OZzX
Q0PenwfwelB/J2jl/ME/fmcV9Xn9POX9nPuL/ryfa/IJrm8k5g8p/rz4wvoZ
4n6xCX5bKuTiz5ePbXUwXfs7N+lC/pnv6L5Mq3hF+UXW4/yyhvKLbMf55SKN
J+/RePJvGk/7Ozzp8iKNJ6/w/OgfyPMbvxdPF2buH8zjh7K8V3h849/1SZeQ
F8/PvJ+gXnT63hL07IL2/Ul9X8HY6fuwPznf3+P9YDfn9yjOv/XJPmIz59+O
ZB89f8munL+QD69SvpUjKd+KcpRvJedblU9Pcf4byPkU+Q/78yuqL8TRmp18
q+bWB16d107s9sgqLTPy7G6+JF1cazB9TmKGVR4husxDdPGK6DKY6Op5OMiY
z9R5BT9vq/tMWn2inu/2cj1027ifiMrG/UQ04fz0K+e35Zx/kJdac/7z5/y1
jfOfMV+r/Ce2cv7D723NndzyNnQ1Jw/rMDXe26a+/xnRrYTccdqqvmfsdKBz
Ca8NVhFxZVnJnavTZMNBx0Y0O2MVw3/23Rs0PU0mlHm2/dEhqyj5PC6o3tJ3
8kHXa1PXj7WK9jS+KYHGlwu7nqxfeEGCnHiya5hlVrJcQ1jMIKy+b8xX6ZP7
5Q84vg8OnbKoYpWtNpn5IPjv1HtWWeOnuz8PvJxbX4fZsahNWH3vVORSl84H
t6TKFs8s5kmVPE0ZT+t7e/yeIvF92KJaa4vV/trxvQ7me1nQd+7pvxzf0xzM
+mxhoW1epoQ5CV+F7IpX5/84R9+Z9+2DoKuX5YYH9zZUstyU5wmLY4xPMP0s
YXGH6aGMEScthqaXPzogXtZet7Js8rUYdc4Qc6Hbl4unOt9P7rKnXcWerm/U
Pd0vmL8O8atzjNfb/2w85YHjPnEiYXXPy8J01IPvmQ5s4/n1+8C+NL+6x9WX
5QHuz/TmrI+6l8DyAUOOavLPxBrzXsr4AqP+yJzgfL/tC6YnEt3p/lploosP
zK/fT2vLdJeCxA963D6fuPW+YXJ+41nzvpj4VDTu2/lZt7XRstEfk1b9WSVW
fs64GWEhCIvWjD9WvrHRzyf3uavmH4Vm9EqRqR3n/n1D3pb+rnkviFjHfalN
yatejLoQKuuV+iWxUXnHfaj8nez9xTLuj/sV307fM6tTZcd9p33MX4L41b0k
D+KXK4hf/V6V+NV7oL+JX4zi+TFPBZ5/E/NjvtPcvyPPh/6Fqtj1FcNIX/GW
4sPpvs/cxLgPeW/GSI4fp/s8TNfjX3humX0y71Tn+zkmI13dw0jfTP31+zaX
9lTqVXVDokx4O+RUjenO92luMd2L9RnM/oP9GrP9ofdAtifG+Znld4uh8aEX
jyd5PBFP8ys+V+rvdP9EkjxKrxuMwTeT7cn6Kr7FOzsWOb7J+b7FaI+mnRe4
RMmFcxb1r5l5Vx7dmBmQ1OShPONnx6Ix467+RK+3yY7Fr9RfHCS6cKt1c8jT
A5HiQ3izPTX6vZH5GLs/sWPRrc+oT313vJUrxhQ6NPFWvOhLWKxl3JHpiwnL
7Jp2fpnB4zG/YH7J80meT9R917CJ+6RwOa9n5uLrQyOwHgWvR/mC1+9MWr/S
u1axB3+EPJfZK0yBL0dHyVLBw/ZXe35EnCkz7PLpJ+fFy8t2LP9k7O63c//L
//U+fjBh9V77/W2x8OT/8f685Pcp/wQuuirc7tjpTu/H6zB91ODKAe8HhQtb
Bbch3b+NkH+Sv5zfX7O/HtrcFn9zfotMLLyxY6R7sHRPs2ORzlh//5zxG8kP
3IvlB45i+fX3ydnj7fLJBKI7vS8uSvLLESS/fEfyiw0cb/r7X443MZ71zeL+
21hf/X0u6ytiyH9iIfvPyng15+NK7E+3lXZ/isqEBWNZj3E+ptcP6dE5vtQb
mTinw/Phv8TJg0sf3nRvGSufBPx4vXKxRHmCsHjBOKrFpI+n7oRKz5AVLr6N
H8t4wqIk42SmFyMs0plehfFJHv85jSeCePwoxqPiK9XOuXxdDu83d8XNI6Fy
MWExk7BowvKmkryiFWGRzvj/AV5axF0=
     "], {{{}, {}}, {{}, 
       TagBox[
        TooltipBox[
         {RGBColor[1, 0, 0], Thickness[0.01], Opacity[0.5], CapForm["Butt"], 
          LineBox[CompressedData["
1:eJwl1WWUVkUABuBLLKh0d3d3h9TSIUs3LF27gHR3Lg0KKCYYhIUCBggoKBiU
EgaYgKQdpM8cfjzfO9+cM7N37n3vt4XiE+MSkkVRtNHHypgoKsA35Gcjv/Mb
A3mO9Kmi6Hn5LOmMN8uH5CaZndd4nfY8aP4ROY685CO5udspo6iXcU7Gk4ve
LGI5K6hHfTIzgEz0pBJfcorTXOUK2VjMEhZyjrU8RhnKUozpzGAma1gdromX
2cJLNGUrrV3rmHBmmtGNVuaWkIsB5KQLg2lIA3pTkDgWMJYSYS+K8yhzqcZS
8tCDqtSgOpmYyjTGM4kJTGQcU5hMRiqziipUoju5SaINQ+hKUQZRjG4MpSU5
6E92OlOO5iwiK/FkYzEtwl7uQx1SGKeTw6ho/I+M5W+akIyf+Jl3eJvdFKU0
qa0pJT/iEOc5yHGOkZURfMFJTtCO+aFbjArd4wD7aUxKipDK3oXlLV3rIh/m
Xd5jD4nE8ARPsoFfuUHETesmyOphL2pRlWo8wyoKMoWpTGMnd6wbJO/KXXIi
S0kiByPZQRxv0CGsoRO36cibpAnPUH5NHtL6vkw+zgUu8gmfkoXL9KEvlTnD
Wb7iOteI5144n73uys7hGRm3kmND32lDOcpTnFnMZg7rWUd/tvMK22jOq7QP
3ZYZaEH3cB5zK8KzoC9NWEMs5WlHfgZSIPxeMJ+ZoRtMpyQzKEutcB/IS09q
UofaZCaBRIYzggyMZBijGUUW6rGa+tSlF/lYTlvmMZvSzKIMc1hIBwrRh0Y0
pgLNWEtT+lGElXQK77d7UTf0M7yzcnjopPEt2ZJ/Q+f4jxRc4he+pwTfUZKK
PBD+njzCYT7mR37gD4ZylM/5jLYsCJ1idOgSH/IBf/En85gb3olwNvktL/Ai
DWlEA/byPvtI4C2e4mkmMTl0TPf7ycEMoWa4ZmqTmhpUibn//+Z/D4C8lg==

           "]]},
         "0"],
        Annotation[#, 0, "Tooltip"]& ], {}, {}}}], {}}},
  AspectRatio->1,
  DisplayFunction->Identity,
  Frame->True,
  FrameLabel->{
    FormBox[
     StyleBox["\"x\"", 
      GrayLevel[0], 25, StripOnInput -> False], TraditionalForm], 
    FormBox[
     StyleBox["\"y\"", 
      GrayLevel[0], 25, StripOnInput -> False], TraditionalForm]},
  FrameStyle->Directive[{
     GrayLevel[0], 20}],
  FrameTicks->{{Automatic, Automatic}, {Automatic, Automatic}},
  GridLinesStyle->Directive[
    GrayLevel[0.5, 0.4]],
  ImageSize->500,
  Method->{
   "VectorLengthFunction" -> 
    Function[{System`VectorPlotsDump`m, System`VectorPlotsDump`vrange}, 
      System`VectorPlotsDump`min = Min[System`VectorPlotsDump`vrange]; 
      System`VectorPlotsDump`max = Max[System`VectorPlotsDump`vrange]; 
      System`VectorPlotsDump`imin = If[
         NumericQ[System`VectorPlotsDump`min], System`VectorPlotsDump`min, 
         Min[System`VectorPlotsDump`m], 
         Min[System`VectorPlotsDump`m]]; System`VectorPlotsDump`imax = If[
         NumericQ[System`VectorPlotsDump`max], System`VectorPlotsDump`max, 
         Max[System`VectorPlotsDump`m], 
         Max[System`VectorPlotsDump`m]]; Map[If[
         Or[# > System`VectorPlotsDump`imax, # < 
          System`VectorPlotsDump`imin], #, System`VectorPlotsDump`imax]& , 
        System`VectorPlotsDump`m]], "DefaultBoundaryStyle" -> Automatic, 
    "DefaultGraphicsInteraction" -> {
     "Version" -> 1.2, "TrackMousePosition" -> {True, False}, 
      "Effects" -> {
       "Highlight" -> {"ratio" -> 2}, "HighlightPoint" -> {"ratio" -> 2}, 
        "Droplines" -> {
         "freeformCursorMode" -> True, 
          "placement" -> {"x" -> "All", "y" -> "None"}}}}, 
    "TransparentPolygonMesh" -> True},
  PlotRange->{{-5, 5}, {-5, 5}},
  PlotRangeClipping->True,
  PlotRangePadding->{{
     Scaled[0.05], 
     Scaled[0.05]}, {
     Scaled[0.05], 
     Scaled[0.05]}},
  Ticks->{Automatic, Automatic}]], "Output",
 CellChangeTimes->{3.8416612971354036`*^9, 3.854014370306945*^9, 
  3.8553116138478403`*^9},
 CellLabel->"Out[20]=",ExpressionUUID->"1c053597-b581-438b-9fd0-215847cfcd14"]
}, Open  ]],

Cell["\<\
Assuming that the swimmers are pointing head tot tail, we can balance the two \
contributions of the flow and find the optimal swimmer separation \
\[CapitalDelta]x. This gives the expression for the symmetric separation:\
\>", "Text",
 CellChangeTimes->{{3.8404447880782785`*^9, 3.8404448316186037`*^9}, {
  3.840445402536811*^9, 3.840445511154146*^9}, {3.8404455569130697`*^9, 
  3.8404456001946645`*^9}, {3.840445824686493*^9, 3.8404458357787285`*^9}, {
  3.840445889184964*^9, 3.8404459307688904`*^9}, {3.8404460561387696`*^9, 
  3.8404461375953784`*^9}, {3.8404462851952553`*^9, 3.8404463410624895`*^9}, {
  3.8404463745216236`*^9, 3.840446376862379*^9}, {3.84044643850419*^9, 
  3.8404465447026205`*^9}, {3.8404486975826716`*^9, 
  3.8404487001124716`*^9}},ExpressionUUID->"6473eb83-5dd7-4576-9f46-\
8697193f03b2"],

Cell[CellGroupData[{

Cell[BoxData[{
 RowBox[{
  RowBox[{"ux", "=", 
   RowBox[{
    RowBox[{"utot", "[", 
     RowBox[{"[", "1", "]"}], "]"}], "/.", 
    RowBox[{"{", 
     RowBox[{"yf", "\[Rule]", "0"}], "}"}]}]}], ";"}], "\[IndentingNewLine]", 
 RowBox[{
  RowBox[{"xn", "=", 
   RowBox[{"Simplify", "[", 
    RowBox[{
     RowBox[{
      RowBox[{"Solve", "[", 
       RowBox[{
        RowBox[{"ux", "\[Equal]", "0"}], ",", "xf"}], "]"}], "[", 
      RowBox[{"[", 
       RowBox[{"1", ",", "1", ",", "2"}], "]"}], "]"}], ",", 
     RowBox[{"Assumptions", "\[Rule]", 
      RowBox[{"{", 
       RowBox[{
        RowBox[{"\[Lambda]", ">", "0"}], ",", 
        RowBox[{"\[Kappa]", ">", "0"}]}], "}"}]}]}], "]"}]}], 
  ";"}], "\[IndentingNewLine]", 
 RowBox[{"xp", "=", 
  RowBox[{"Simplify", "[", 
   RowBox[{
    RowBox[{
     RowBox[{"Solve", "[", 
      RowBox[{
       RowBox[{"ux", "\[Equal]", "0"}], ",", "xf"}], "]"}], "[", 
     RowBox[{"[", 
      RowBox[{"2", ",", "1", ",", "2"}], "]"}], "]"}], ",", 
    RowBox[{"Assumptions", "\[Rule]", 
     RowBox[{"{", 
      RowBox[{
       RowBox[{"\[Lambda]", ">", "0"}], ",", 
       RowBox[{"\[Kappa]", ">", "0"}]}], "}"}]}]}], 
   "]"}]}], "\[IndentingNewLine]", 
 RowBox[{"FullSimplify", "[", 
  RowBox[{
   RowBox[{"xn", "\[Equal]", 
    RowBox[{"-", "xp"}]}], ",", 
   RowBox[{"Assumptions", "\[Rule]", 
    RowBox[{"{", 
     RowBox[{
      RowBox[{"\[Lambda]", ">", "0"}], ",", 
      RowBox[{"\[Kappa]", ">", "0"}]}], "}"}]}]}], "]"}]}], "Input",
 CellChangeTimes->{3.840446531848525*^9},
 CellLabel->"In[21]:=",ExpressionUUID->"3d4d0889-0031-42ed-824e-ae800e0ff8f0"],

Cell[BoxData[
 SqrtBox[
  FractionBox["\[Kappa]", "\[Lambda]"]]], "Output",
 CellChangeTimes->{3.841661297503846*^9, 3.854014370480578*^9, 
  3.855311613990995*^9},
 CellLabel->"Out[23]=",ExpressionUUID->"5e088e58-34d8-43bd-8cdd-f55c393ff272"],

Cell[BoxData["True"], "Output",
 CellChangeTimes->{3.841661297503846*^9, 3.854014370480578*^9, 
  3.855311613993517*^9},
 CellLabel->"Out[24]=",ExpressionUUID->"54a8fac3-1915-4914-b3f1-977da1cb3845"]
}, Open  ]],

Cell[TextData[{
 "Note that the selection brackets \[OpenCurlyDoubleQuote][[ ]]\
\[CloseCurlyDoubleQuote] above pick the expression for one of the two \
solutions for the separation. Please verify that the order is correct for \
your specific version of ",
 StyleBox["Mathematica.",
  FontSlant->"Italic"],
 "\n\nVisually the flow along the axis is represent by the blue curve in the \
figure below. The intersection points in red indicate where a second swimmer \
would be optimally located. Note that this simple calculation does not \
provide insight in any speed-up or slow-down of the pair, as the only \
criterion used is whether or not the particles are moving at the same speed."
}], "Text",
 CellChangeTimes->{{3.8404464825396695`*^9, 3.840446490060893*^9}, {
  3.8404465986713758`*^9, 3.8404466258225594`*^9}, {3.8404472243230352`*^9, 
  3.8404472499083986`*^9}, {3.8416608088459024`*^9, 
  3.8416609395906043`*^9}},ExpressionUUID->"d63b1fa0-ec9e-474d-a6da-\
1e04d6c7f39c"],

Cell[CellGroupData[{

Cell[BoxData[{
 RowBox[{
  RowBox[{"uline", "=", 
   RowBox[{
    RowBox[{
     RowBox[{"utot", "[", 
      RowBox[{"[", "1", "]"}], "]"}], "/.", 
     RowBox[{"{", 
      RowBox[{"yf", "\[Rule]", "0"}], "}"}]}], "/.", "psubs"}]}], ";"}], "\n", 
 RowBox[{
  RowBox[{"pnts", "=", 
   RowBox[{
    RowBox[{"{", 
     RowBox[{
      RowBox[{"{", 
       RowBox[{"xn", ",", "0"}], "}"}], ",", 
      RowBox[{"{", 
       RowBox[{"xp", ",", "0"}], "}"}]}], "}"}], "/.", "psubs"}]}], 
  ";"}], "\[IndentingNewLine]", 
 RowBox[{"Show", "[", 
  RowBox[{
   RowBox[{"Plot", "[", 
    RowBox[{
     RowBox[{"uline", "/.", 
      RowBox[{"{", 
       RowBox[{"\[Kappa]", "\[Rule]", "10"}], "}"}]}], ",", 
     RowBox[{"{", 
      RowBox[{"xf", ",", "0.1", ",", "5"}], "}"}], ",", 
     RowBox[{"PlotStyle", "\[Rule]", 
      RowBox[{"{", 
       RowBox[{"Thick", ",", "Blue"}], "}"}]}]}], "]"}], ",", 
   RowBox[{"Plot", "[", 
    RowBox[{
     RowBox[{"uline", "/.", 
      RowBox[{"{", 
       RowBox[{"\[Kappa]", "\[Rule]", "10"}], "}"}]}], ",", 
     RowBox[{"{", 
      RowBox[{"xf", ",", 
       RowBox[{"-", "5"}], ",", 
       RowBox[{"-", "0.1"}]}], "}"}], ",", 
     RowBox[{"PlotStyle", "\[Rule]", 
      RowBox[{"{", 
       RowBox[{"Thick", ",", "Blue"}], "}"}]}]}], "]"}], ",", 
   RowBox[{"ListPlot", "[", 
    RowBox[{"pnts", ",", 
     RowBox[{"PlotStyle", "\[Rule]", 
      RowBox[{"{", 
       RowBox[{"Thick", ",", "Red"}], "}"}]}]}], "]"}], ",", 
   RowBox[{"PlotRange", "\[Rule]", 
    RowBox[{"{", 
     RowBox[{
      RowBox[{"-", "0.2"}], ",", "0.2"}], "}"}]}], ",", 
   RowBox[{"ImageSize", "\[Rule]", "750"}], ",", 
   RowBox[{"TicksStyle", "\[Rule]", 
    RowBox[{"Directive", "[", 
     RowBox[{"{", 
      RowBox[{"Black", ",", "20"}], "}"}], "]"}]}], ",", 
   RowBox[{"AxesLabel", "\[Rule]", 
    RowBox[{"{", 
     RowBox[{
      RowBox[{"Style", "[", 
       RowBox[{"\"\<x\>\"", ",", "Black", ",", "25"}], "]"}], ",", 
      RowBox[{"Style", "[", 
       RowBox[{"\"\<u(x)\>\"", ",", "Black", ",", "25"}], "]"}]}], "}"}]}]}], 
  "]"}]}], "Input",
 CellChangeTimes->{{3.816321778437391*^9, 3.816321828367878*^9}, {
  3.8163221213256607`*^9, 3.81632212995858*^9}, {3.820077013352604*^9, 
  3.820077043481722*^9}, {3.8404463474171553`*^9, 3.840446429167554*^9}, {
  3.8404465818854036`*^9, 3.8404465837154703`*^9}, {3.840447163718937*^9, 
  3.840447213660368*^9}},
 CellLabel->"In[25]:=",ExpressionUUID->"cf8d1d1f-df38-404e-9455-f6f1bfb26353"],

Cell[BoxData[
 GraphicsBox[{{{{}, {}, 
     TagBox[
      {RGBColor[0, 0, 1], Thickness[Large], Opacity[1.], 
       LineBox[CompressedData["
1:eJwV1nc8ld8fAPBrb+5QyVZWGWUkpM4nlIbspCGykqiohEhJksrIujeSzDIK
DSp1JOtrZ6VhZu+9x+/5/XPv6/06z3PO5znncz7nSNldNnNkJpFIm4mf////
t+XU8/dBA+iQymLp7NE9kCHo7cT+bgBNHItNifPRhsBi18e3QgZR6hKnuQh1
N7gq8txMjx1EPRU1RTu7NMA85pVzfcog+ljTNVeSowFbXPr0tuBBVLSUmmpv
qgFFFNul0ulB9KkOJ5jQd8Gyrfl5PushpH3PyPT1HnXorpy00HAZQtw+jras
VHWoVA/XtbkxhKhc77Z/H1ADOmeNWG7EEGL3aCR7xqqBRs7BJouyIdQUoDQS
tqgKHuta++N3DKNK+ecasXUqcOpCq3KpzjAS2izNO56pAvsbPUXHDg8jg9cL
vc+CVYCc/nYeOQyjL8FCBSu6KvDaSOn1P/ow2n5cnDPl804YfCYposA8ghaU
4g88vbEDbHU4Zj82jaA8izh7n38K0Blb6UnqGkFj8nWJm/IU4Nz044WDoyPI
7KbeNok7CmCXIbjSyDaK4h6wdDpLKoCj0BaWMY1RRN3/ZPw/++3gMqND2cIY
RXfvWb7rWZGHIWNSpHPqKNLMo//N/iEPFzO/C77JHUVzV1Pzf6TJg6vdESGd
ylG06hVGkjWTh0v1JyQsl0eR3vfu7wNZcnA1y0MpxHoMKdKqVcU9ZGGGQ+NN
/YUxVGNgN6FkKAvX7Bd3bvIcQ6bSW889lJUFT+Hb6imhY+gY7buL4l8Z8Ap+
vOcrHkNs8+3zU0dkwNfh5eEpqXF0VW1y3/wuaQgSbXc81TeOPur7fHDauwUm
pXpJGdPjqFOwS/6C2BZ4TZur8SVNoNNiFaffrEqB8OZV52q+CRT0LOwMK5aC
qa08zy/KT6D4coP0r/pSkKglx5NhPYG+z9GMB09LgmVhRqupwwTi6BQU+Ysk
gRcppy26TKCV9qBOTmlJ8NLftf+w1wRqimrXFf0tAcbGejcGnkygfD2vrCss
ErDmYPNPtmICVc1YRyq7iMG7/u6c2toJpHNUpL1JUwxcXJxueTZPoN6qw9/a
OcSg+bLb5rLuCRSb6xG3OV0UsnxuGjuuTiDOO580qEMicDo89nOy6iQqlD9d
e/SOMBR8rouUfDaJAiY4fu0d3wTa+Y4KJ5InkS/fZKl+1Sb4krdc/PjVJFLO
l/Z6lL4Jil/JTS29n0QnmMfY/tpugqpYf5PmWuL5Wj0Wt5aN0H51B18IaQop
8vRG9FRvADbFsKBp+ymUH/K2vPUfDYLlZMS3u0yhD/PaY6zlNODe+vm97ZUp
VPi0bMQugwb8wv09Nb5TiHI37E+eOw2EOJHey+gppPQ7IjaWmQaKPWPrZ8qn
EJON3B5JJSqYxRt5l22fRuG2oZsKkshwcodvWdvOaaRYGdPW8ZAMtsWvaLMa
08il53Ov4nUyXB5gfb1Vbxq9ubstYdchMjxS/9x9+/Q04toRvTrdIQDl1XKG
ex4R/V3L6JB5xA86qySJnNFptLbSePrxBl7QC1d2LZ+eRnPbmiSUJ3jgyNYz
H9sXp5HhomE2VxUPnDycb87HPoO2/spwv3yHBzyj3YJdxGdQkFrt6OAEN+Qo
/Z6UNp5BY7ecmOE3F8icfVvCyJlBu0qX7pc1csCWsoCEXfkzqDyzb6tdHgeI
K5t5/fgyg0x/LFSoR3CA0NqEAlfVDFrVDw30M+YA3gTlSK/eGTTXfMQ4opYd
ptpenTshPIt0DGqeXGhhgyLrxDXBwFn0n89WCX1uVvhSerk1J2QW1Te3zjKP
s8AnJZRnGDGLotj3bx1tZIG3q22OgQmziJpLQroJLJD2TKRmumAW2bot/9en
zgKP22LiGkZnkUFDSUPzBWY4Zf1YM/zEHFKvkzQ1nSCB9L7Lfz9Zz6FTisnb
Lvwhwai46e1e+zmkK3dqLaGMBLc7BSu0r8wh9ynWRvtnJEi1jz/RGzyH+Gv6
Cw0NSTBxIdNT+9McuuLxvqr77Dq67/nfux7ReRQjXSgQSltFJicyrQS2zqOE
OKtj9ydWkLDm4xWtbfNoM8NKP7dmBWUtmuiH7ZpHv+VSpWKCV1CDb2ujltE8
qm4rFIgjrSDxu/1Tof7zSOUI/wHjxSX0LoxNRat7HlH1rt25wLOIrh54cG5g
YB7xPNZM9BheQKrLvE9ix+dRMU//g4yqBZTjJDg9uzKPXvs53kp9tICy9m59
n7dpAc3NtZlg8gJKHgYtxWML6JGdVD6SmkdPDHz3SxQsoNmwrjXvc7PIdHXd
vfbrAoq4whtXfXAWkd/eTfIrJfo5d3bzAcVZFCr+kOVvwwLy/DH1LW1+BoXM
Mkrpowuo002TRTZ8Bt1Jzj9M3bqIaMXWJR3l0+jK+pQpW+giiio0eJ9nMoXe
GfJrRkctoo799vwftafQAmObuEzcIlJ1HNzWJj2F/NVth/RfLqIYieERv8VJ
FHqhJiCweBG179wVI5oyibIb09+yzC+iO+yBEulrE2go/cwGZtsl5Lmbt/VR
2DhSnr2xHOG0hFI4TUJtXcaRh25kl5TbErLd6AGOB8bR0t//svf7LKFxlnVX
0soY4qLuPngnagmlVac0Xb84huR9KTdI/y2hjeRHI2Lmo8jRpKx1TWUZeZV+
ywzUG0aeG2eCxTSX0Tmbh8kCssMo6K+Uls6+ZVRy0brrC+cwSnP2Y3gfWUaF
OWkX79YOoYHb6qdm7JaRQ2r01ezTQ8g1N+nPYOQyEnKrF7DwHUQeVP/2ptll
pLdxv3lOcz8KaM0KnV5eRrPGJ1qPFPajyITf+6jMKyjl0wMqS3I/erdd47kx
/woK8Wlgq77Sj2Z1R20qZVeQkYvbk898/cjr6ukufGIFGZ8OPDtu2If8m3b3
ZHxcQY157nfTOnpQ4GUOKaOiFdS7bfllY3kPCuH+aT1ZRuRdo/0p8ZweFAOe
P3c3raBrtrQCnjs96HXWu8qSsRX03RrX75fuQe2BKrntW1cRl0pq9/zlf2jv
LoVb1NBVJLR+boOvSDfSrV/69D5qFfka3Wni4+hGhy5WzlvFraLa0NsWBVNd
yOLFBffnL1eRFcOO70RlF3Lle+mg+H0VTXAEZeT7dKH4XumjBxdWkX670e2B
jk60HC0u5GO3hiKVLm047tmBal+RJLKc15CGrHbIneMdKPFLt0z7pTWUzqZu
1KDegQ72pqnp3lxDe/q/8nROt6Nw9R3G3FFr6HfAZof0q+1IuhEFPS1dQ1vM
f8R89W5DhuRzM5/k15Fth6tuT8IfJC6ttzyivI6ibRW1Dgb8QZO7ZZgldq2j
mHdSu8sd/6AYm0GBu/vXkdUK+xsZpT+o87W7wtFT6+jNVc7zJl9+o2vHAuz+
PFxHzYwsZ51/v1B8SHL98tg6an/m+f6afityuCrnkDe7jhL00tlOb2tFimcy
551X1lHiLv9wW/5W1B5zUmCYlQQ3kgzzKlp/okvO5zSsqCTo6m4q4Lz8E4Xy
uAeqKpHgn+ifbTIvWlCtabhkvx0J2GNK5MuEm5HqQTMXXScSdEYcKz3E0oxi
tAXfPbtAApna+OHe4SZ0divdwOIKCepyA45d/tKExmaeX/rmR4IDrLMFn841
IX76m8I4OgnurlDtNr1pRMbttVYmtSS4oOujyHOmAXkmnFmN+0ECnabSqHWD
BhR/duhFfxMJuHxpdVzqDWignW34FlFXRx4YG9nwNqCADh2/7AESfOj9GMbz
9Qf60JnxgpuFCT7zhp8yk/mBxP8FDZXsZgIPo7JdQ8z1SD9ZMIy8hwnS33ax
1XXXoYv2SWpn9jGBtrrOhnFchwr+ffGd1mcCoD5oT/CpQ2Y9M/xbzJhAZOyd
VsFkLQrqtVPzd2WCIDG7ysy+GjTav89X6wUTFM2xcV0ZqkI+Pc33DFOY4MmF
q4ONNVWIvcs1zCadCf5t62kzz61Ckr+fJt3LZoLN92Xup3tVIfPquYofH5lg
l+nUnaecVehjzusNLg1MIM52pSpKqRLd8xZ/85SFGWQ3NJcLPKxAVM/3Bdns
zDCQtoP5i3sFSvAwLC7iYga7bO2PAVYVqOCiT3OfADPcJwWrnZCtQMPWLcuq
oszQrC9+U+p7OTLVDT1Upc4Mgg30OmmmciTGs9a17MgMi2VVLzVDS5H0VK+K
KXGuhXrKXO26XooUf9XcSXNlhgv1lY7J1qVIJ/2ZlOlVZgjr0zTxUCpFp/T2
nku7zQxndRI3adWWoJibvp0mccywj/3LL1PBEsQ/stSeWs8MIjpqJVO5xWhj
Y7fyciMz9MUFqj+ML0ZinypvmfxkhmN56KrW/WKkGPxUfLmNGea07i62nClG
R6S1z5oMM0NbDK8/jasYBZ3xbltiYwGlzdF3/By/obXq+T/Ge1ig5OnBzdeU
ipDrxEC46z4WcLI7fq9VpAj9pv0+8GA/C5jZrt04xl2E3p8qfFNswAJNUR4n
f9Ri5Dpw++4uCxbQ9KqbKtHH6A8Lt4KIG9Hf9KnNGRpfUYG2qE8fcQ94Kdj4
I0SlEHm8BCE/ZlaoV+9eFvArQEmxq3IhbKwgWiiinneuADUEfdody8kKM5VF
nG4HC5Cao/qJXH5WMLyRIatILkAzUvIxvcKsoGF2OqYmJR95xgkIGqkR/WUa
pAU3fEA+oe0CEg6scBaW/0PoPQq45svxrZQVXndYTjGfzENKRiHW5P9Y4dCH
+WHd/XmoVY7+1qaaFZz4IIGxLQ8p/3lrs9bACgvnB2tDlnLR7/3D+Xs6WSGp
xq/Z+1kuUhU45fxhiRUesep5evbnoO5Xu//L3MEG8r2SkQkb3yC9jqmQGAYb
xL/ebzAlkoEsZrkOZscT7c41misLr5ATjxRTyXM2mCHdapFueYWCdxvfmExl
A4u5Z8k/wl+h2rBMe8M84t7lF+Ucw/EKWYGDDnMVGxRIDIq8W0pHbi+aR91W
2CDr2/OVO3OpKNa+wOSADTs8EubdWbcvCUk7SJol2LHDlWFOzlOSSSjHIdh8
3pEdAiOVrzMxJ6EKRyvLV67sEJWwJyG19AVaOL9wms+HHQbSBcTA6AWyctU8
3xzFDgtOs19THRKR8PUCP8dKdth5NejE1JFnKD6oIOPeLg5oMtD1j/gXg4bM
RtjrNDlg5q2C8J53MUhLQtJeSIcDvPiYuwXuxaCW/PsimbocYJhdclxbLgaR
By0f1RP3zivWZIdQt2gUeHTWTcSFAyoe7rEiM0chV7KqSm4CB6SkHmhxOxyB
9j7NzP/LwQk5eReb90YGo6mkAa9Rbk4oOHtbc9AwGKVlymiv8RHtR6XE6tmD
EfnL80IJQU5IPD6dYHzzPurpiPxmJ8kJJut1SwLng1CIjG/VgCYn1L/nt3E5
HIh+5hh2zFzgBK8i3w8qmreRe/koO181J0CekOTMeXeU+Okmv20d8bwg64fg
kSuoPptr49sGTgj/uv1iqPsVtDNKRubkL06QzGlR/rl4CY3ZWuul9nECaW93
7HeVi8hlqdp/LxMXFLFIy1RV2iMHpawFNw0uuC1nHD155SCyjHQZqk3kAlK+
4trHiw54pJjpxGAy0Y4eyf/c4ogDpujfWdKJ9pvci5a/HPFr0/J4zWwu6LQb
jL2tfx6zkaWNkz5yAXRPs4TQXPC7R21vrzcQz4f5V/VGXcbUIBM/UVZuuGKr
nbNB8Dqu8dIgu5znBsmQhUG35ltY9hrj5zUXbqhX5pf5KuaPb11eSfB344ad
ty511jv6Y2WnYqXoq9xg0kl9tm/WH4ebGx0t8if6k2nVSwy+jc2UnYI20rkh
+IyAGuvzO/jnv+iV4gpuSJQ6s7Tw/i7uMpodENnOA+Ru+xO+EffxO/VXc85K
PCBZaaghnXsfBwtbs37YyQPhPF0XX9ffx8p9JRImu3ngUJE/uAgEYx+/KMtA
fR6gv84wCXgYjKlZaiUjZwlP9P13+NYDrM/l8fxLJA9oPrO43GH0EKd9Hztu
s8oDkKv/Z9uLUNzZm1lxlcQLRY0vR64XhOLNnBf2BLPwgu17UbHsulD8yPCf
ZC4XL9x+1iTathqK3Zt/DjNv5IUJpiGbAyfDsE5/0Z00ZV5QbHxxbwt7OG7g
jsweteEFwxEh7/zccMyrZCLJbM8LO0kTreKF4fiAMV/kRideWLGWLfYtC8cF
kfe9kCsvtOogI9E/4fiZqK9ehBcvJEa8Fh5micDOyo6/1CN4QddcoK3GPAKv
mu5m8y3mhSZhq+hfIxE47+yBrw2lvKB9c1m1fy4CO100v7HtP154zdL6aYj0
BNcGXh5sqeOFvDKFzEbBJzghP71GpY0Yz2XLkpLOE4zEhGL653khQXAtlufB
E3xnYEHWXIkPRsZ4HyaLRGKNWfbOVzv5YGZLnsUt6Ug8xLSBQVLng6IOOW4T
pUhsJqLC81qbD1oO/rNs3ReJtxhdGOc8xAecewqO+J2LxN/f/sr/ascHY53b
JCRSIzGb/6dD2+l8EFppqTcrE4UlK344HYrjg8CpxB2aSlFYmzIY6JTAB90S
wktX1aPwpeRN35JSiHg4v6MW3SjcWn5NSySXD86Yb5A/aBOFs8g7tvNW8kHh
S5MdrTFR2CwpmWdsmQ8sq8YNhkjR2HX40zbedeL9+DU7c45ofF+9wWA7Mz9c
m9Rg+8AXjQvLSIFOnPzQ/m7b9HnhaCwzbL3SLsgPSyNnSP5q0XhBTWi0Tokf
HEYElG45ROPnpY9qc234Icv1+sXub9HY9/dlgyI7fqgnDcVcKI/GVuNmRbWO
/LDlRbjocHU0pm7enDd8kR/UFQIN2n5G4yDX1GgZL36QfvDpya1RIj7a1zOM
cH54uQNeFWyKwdrnxoduf+MH7uyiu3LOMXiTZ4N9WAk/hDY9WWZyi8EzIe//
PisnfGTE+Kd7DH797mbtpxp+4Hd//czjZgyW4uTMm/nFD50NQlquoTGY842k
t/MU8b1FlO+X3sbglhVTDpOtAmDmDXJVizFYeeVeWaKsAJAOkZQc1mLwveWP
9ya3CUCioHfePHMsVl+SYo3cKQDtUreN+HljceT8JKllrwBY7vc1WBKLxSZT
EUunrQSgJ7N+ww+IxZX9P0bPPxaAv7/tFegBsXhLP1t2QbgABLq2hz8IisXe
fVquXFECQOa+s3Y9JBbL974YyngqAKJzdszwJBbf73bvH00XAN+MdlHGi1is
30bpulosAKpMvIL2OBZ/bTBt8p8XAIvpAFH3+Vjsyx+2ELskAJ17udifLMVi
rSPVojmrAjBUkcD+ZjUW/7ZNVp1gIoNlaq1VGwsdW7aK3ZTkJENUbXIkD5mO
jcqpvHcEyaCp8ncsR46O96WuKOkqkUHafVZGzYKOxfREoFaZDA1bUu7+taTj
lU4ts1M7yZB3YNAs4CQdfxK94emhRoYK90WT72fpWCNq8muSFhls+SgbRS7Q
sdLdPmOWg2RQbfcSlPajY9Fz9e4lZ8mw8+P6SnYSHWte25TubkuG7qBN54RT
6dji/tm/4nZkaEqcWghIp+PH2SMHvR3JwHvGsf5QFh2vLXKKKruS4dLWH9fS
39Nx15P9ZbHeZDhiKANvy+k4rSRP+GIUGeyYCos3D9Jx8c9FY6EYMvRIN96g
DtNxxxDcK40lw6ndEZhjlI6FKHXjEnFk0IlF1IEJOn5gPVzS9IIM2xsiqbcX
6Nh1buvlfW+I95MUBgU4GFhFPvo7pZJo5x6s/CbFwMpSurL5VWSYM27+eWQr
AysKjwefqSFDfVTmYL00A8vzHjZKrycD+3qeTJMcA4tPrLTq/CRDrQmfbr4S
A3MXOIyd7yGDEF+56JQmA3PmUkz5+sjQF1gfZajNwGwZX9/m9RPx7j27O2UP
A5PihbxXh8iQGKPIdnQfA8/5V7NETpJBSmMPyw09Bv5noL756xqx3uSbt48c
Y+BO6LppT6KA3OawN15GDNyuFdrOyUyB5u5JxRRjBv6tMJBszkYBI3RSZNqU
gesF4pUHeSjwU/0gi7slAxf+ZNEX3EyBQ0Ll7WNnGTj6fOMlFzUK9GpMODFd
YuCyNdbAaXUKHItu+F5LeC5ag+GrQQHNuybMTy8zsFUJ43uoFgVabYK3b3dn
YGEpW6G3iAKVW4ItVK4xcOLvkW/LRynQJLR++a83A/9wF/8ZeIwCXMcepwT7
MDAzl8kInzEFOKtbGlVvMrD97rcbJc0oMDn1Wf6OLwPLRnlf1LeiQNkXjxY2
fwbOOsa+4bEDBZ4tbYjMucvAbT27t290ooBI1C/5vYEMzO97AT0/T4G/1qd+
lBO+nFF9IdeFAi/UL9n+vMfAqhyRX5uvUCAzLuF5x30GtksoaTzrQQHrP9SZ
M8EMHLlrbqD/KgUuH213aiU8Y3+StuRJgdNdatn/PWDg/CIJZ3E/CoRtyumJ
fsjAAydM/dJvUWDmxGdz1kcMLDQe8GTnbQp8Mr8+coWwj1hfoe5dCih0Pk7U
f8zAOj5ZlPMPKGD5RE+7JZSB3SjtshMhFHCmfBXTCGPghJcCOt6PKJA4u7or
ivB6i4fTwzAKGB8/yH00nIGL1bQ+v4mmQM9OPufkCAbeCZHTJ2MpMEhT6lsm
nGA4qsDKoMApf93jZk+I8R1fxFvFU6A8S5xvkbBqLNctpmQKBOpx0JSjiPVJ
tv+QmUKBrkyDQ56E+XO+jB1Po0DQx5WbhYSHKtxtMl5RIMHtYq9uNAMnL/0C
8xwKgPuLsd0xDEzlUPdezaWAk03LgSuEb9NCc9PfUsCvPPNlGuEzirpbVj5Q
YDTrfSxfLANXasafSiuggFSLjNw+wpoH5p6YfKIAU2N2hSthwbMZLKlfiPxq
vHSohHCAC6uOMabA51u/to0SnvA8e22xiAImJnirIJ2Bq8OovcdKiHzaZHb+
DGHteFexhVJi/B+y7/wIv3xZdjypnAJZ+8oknhEO/OZTNldJgRuH00+2EJ6q
aVpLrCbyfZBdYYKw7W/l3UdrKfBe302Kk8HAtX3Bl2friPmwdNonTlhnujv9
+Q8inwZ876oSzljX6TzcSIHVCO0pfcJCvLFCM03EehfIPTpOOEho0iShhQIn
wqvMHAjPSh99cKiViF8yy8CdsINK6repXxRwQEauvoQb9q4vxv+hgEfsruJ7
hOHISVWDNgo0pvYceUz4teVbl8l2ClgU/uWIJCxqz5cc10kBFeaEpRjCIZfP
/znQTYHZa+nSDMILN7/RJv4R8Q963v+/nYJFDJ/2UoCf74E0nXBT1PVA/X4K
DDueXI0irPuirnBsgAJPLexo4YRzsrfN0ocoUCgo5vyAsPinu0p6IxQY+cK0
epvwo7I2x9FRCnzTv9/oSXipYXdC7DgFcm9uHXUh7NwR0bJ/kgLLtKNHrQm3
DA/zj0xR4GWC+/gxwvoLBwxiZihg9Zjrjw7hPNZEf5ijwEG1QIHthCUpS/lD
8xSQKDMN3UA4VMxiImqR+L6zXVbrxHqtbHstj5YpoLiceKWfsIsG57nBFQqc
9FttqSFsYFz4Yy+JChJ790RHEx5YfFpYxUQFXw5Fdm/CISne6SdZqPC0U5P5
9P/zaVHD7zo7FdSlNBOFCbulbHBm4aSCloK7/gKRf/zGM2YRXFQ4GmLu1UTY
JCVXPpuXChce0yODCU8ahdP28FNh/egeP1vCTxYvrVUIUIE1hmNZg3CzkWJT
D5UKlmJR+R3E/ji1mOYvupkKGw0izSUJLyffc8kQpkK/VcLqCLHf4o0cjmuK
UuFUfZZ+AeGOZCkFCwkqRFervD5C2MEovuWhDBXWpPfz2RD7lW3R59tmOSoE
b2z4Ikk4LflkVro8FVT/8Al2RTLw4MLGgO8KVJBur3xvTfhScoTSsgoVbOao
IweJ+iBgdEXogRoV8mkF/atEPclZMGLZtIsKhaq3It4Snj7G+0tVkwqhyk+n
hQl7LQQFuuyjQpKFpMBvol4FHPP98+sIFUovuT8QJurd1oVTZecNifiV/nQX
EvWwJEkrd/YYFe5KfF+yJsyxMBdEMSXm8waPSzxRTx8luasePkGFgIWDdtwh
xHk07/SgwJ4KfYdtozODiP0VnPlinyMxn/c4QnQIPxWa+FjiRIUEow9W1UR9
T9DyHqq/QIUJ3e/3B4j6//Lmw6ODl6mwwzvlAI04LwrX3/AJ+1Lht3c5uxpx
nvRwLEbcjKLCvoLQnBeexP6g781giiHyId6LLkB4UD6g+H4sFe6xs3n6Xmfg
scM805FPqUBhNt1gTpxvCw/FLLISqXDpWdryNHH+8ZB1N7ZlUUHh2LQomxtR
b4UePt1XSoXYW8K6LnZEvRFbaO4to0J63NCBV+eIfN/qSHlcQYXmp9zK/bbE
/WMHCv5TRYWUwxve2NgQ9f3g9HWvBioUbdgepneGgXdcO22a10EFQRwX9/M4
cR+pV+CUXaLClvpZu92HGFguuPo63w4aTN0/dIZjO3EeK361p++kQTHeW7tp
GwPz1r8x3apKA48f6j5y8kQ8myKVtHbRoEHlW4C+LAN/TT/Z67CHBvNWTs7X
tzCwZXmfRaEBDZpWWTe8FSbqGTuT+kVbGljLBx5P4mbg3sBdUxURNIjbYizm
MUDH7S2mtXciaXC0ULZWvZ+OW+UvZWhH06C8cTJ/rpeOq6vT7LLoNBimu2h5
/aPjd4JCjWHPif4d1zg92uk4IGXprWU2DQrFgu7sb6JjiRJ8vaeCBud5OiYs
MHGf2/jX9FklDdREdymRvtIx1XlBybKaBs58rz5mFNIxO69KX3kdDbjbM0pX
P9LxmHmSZWYLDVQea3+Je0fHhf8Cd3v00MD+8dS3/Fd0/GHXC5pCHw0kF2NN
rV7Scc79L+P/+mmQHyihs5BGx8kKc+nHh2lQMn1VWiOFjkOunhfSmqJBdfIl
i4wEOg4svTszOU0DXkHHmgPP6PjWpsT6jFkaDNy4lNYZR8cen1uDRRdpoM9y
+KYgg7hv8s06NC/RIMzO1is7lo6dbCj7Q1eI+ZfZ1Hogho5tc5XEDNZowKMs
ENcWRccnWY4srq/TYKx98Nu1SDr+H1zfBPU=
        "]]},
      Annotation[#, "Charting`Private`Tag$10319#1"]& ]}, {}}, {{{}, {}, 
     TagBox[
      {RGBColor[0, 0, 1], Thickness[Large], Opacity[1.], 
       LineBox[CompressedData["
1:eJwV13k4VV0XAPBrnrnnklQoY1IylKHELqVSkhQiJMlUSoYGSaKQeXYv8kqK
JElkCHuRKbNUVEIIReZ5/M73z73P7znn2Weftfdaex0Jm2tGl5gpFMoW8uf/
/2YsxxbW1gRhtOtPuXs0HS0/7me9sSoI9x9xahfE0FGKxj3qyLIgMJ8L1lqI
paMh57ytHQuCoJg/XnmHTke3OsRNcqYEYTI6fMjzMR3RX03lWg8Kwik3LHoh
nY46TB9fKW8ShLn1m2Y+FtORSdZ4t+9jQajMc1aa7Kajklab2vZEQaB0FI1t
+0VHUnOfc3YkCAKbx9M56146Gj9QdP9rnCCUpcZ0NfTTUVD7fSn5CEEwSiic
SfxDR5hZ0L7VVxDShVJeCU/RkZyZ6uhmB0EwyO3Uv83GQEtsnsslKoJgGvSp
/ONWBtoZaq+yU1kQLhc2vS+RYyAbIWOH/xQFYbPvtpHsbQxUK6n0+f4OQShy
1v8XsZ2B4tDAy8OyZHwy7a2OKzKQym2jcy0bBEHmi/VFhhoDOY7IF/dRBGE7
VXJj7CEGSnITGT+zRoO5ySNBzroM1LLIJlu9QoMKa6eNuocZSI3rV2TGIg3C
et/FTxxhIFbZeEfnaRo89WieQMcZKOU8y4a5QRpYderffXOKgdo//bjJ3UwD
H96m/3otGUje/aKPXyMNkqszJhhWDOS1bjhwuZ4G0ov5ZwzPM9CWs4uM0Voa
mMVePF5szUAOP0VKPlXQQDKg5bfvRQZaHDSmJL6jAd3GTGrAgYHEV5oDtyfT
oFJq6siYKwO5JJtGpiXRYMuLvyjAjYEqUDdDLJEGD8P+Koq7M5C972imAJ0G
1Q2F00c9GCiHg69xKpIG80y2i5E3GegA7RhR8pAGL4ty907cYSDbrZUMfWca
pNhNxHb5MdDt01L30i7TYLv1rhbLBwwUds/XdtmRBk1zLm9/kC5o36+YZUeD
JzZHXdoeMhB3YGkljzUNDr0QeZobwEBvht6N1RnRYMbt++DOYAaqFhL+InmK
BvfXzGXppL/v9yj2PEnG79m6pTXSrIxdD+X1yXjrONrUhzDQWb2cjUG6NJCV
f85+KoyBVl+80NXToEHhhuPRwpEMJPiVc/sTNRqMdGx56kBajtmBurCbBmVO
D1SLSBuZy/7IUCbjUzjUaRzFQM+4n7pwbqfBfj8G7W40AxWrMZtYb6MB06az
gh9IN9lc0CzcSoNoumsIRwwDzRdvZneQpkHH8/DeYNL6l5MSa8RoUMzGtHg/
loEuxC/5bBYl55O+j/Ge9I0P5nY3N9JAZsXm+RTp/zZtUN66ngY6HNJs5+MY
KO/ILeF762hQaiR8Jop0rVv70ldBGoTfTeWpJD1ZH1vtT6XBZbMdryXjGYhj
fvplFz8Nopxu00+SFpU+E6nGR4PHG9b6PUkf9qJZDHDRwD/9SGoD6XMZ1w9o
c9JgXewp6hRpl88tsnHsNNizT7JzPZ2BGDvCJ3RZaHBeNyHAgrRnsaN0MRMN
nPecOeVJ2uLoIdOdFBrUs9Ey40hrfxUPSl0l4M9QbsQb0ltsF0qEVwgIPrWO
tZ4082TbWNASAapdwix9pPvuZUuuLRBw0yImZIH088SLgYOzBPQed90ryWCg
wG3a78/NECChHWixm7RTgcho8xQBw5IPWXVJ6+tObTk0ScD0iwPKZ0grtDWe
LhwnwCI79tcF0vwXMvx3jBEwo3pW6Crp8VHfopR/BGS5nK+9RfqTl+WI0AgB
3QU+y/dJ53FrbH70l4D3oRGvH5GOo9OMVoYISEyy6QknfUv234PrgwRce/cx
NIa0eV5Nwe/f5Pht8e/iSWvqpP416yfggFCyGYO0aIuXWFMvAWPvszz+71VL
U0OdXwQk747mopPuGVb2e9dNgCzvFqFY0hW3ed/JdxGwcXpLTATpNI7BoeRO
AmbBJjCI9MPY8k2CPwiId3wz5kvaTirJIOAbAffYO2pvkz765sb9pXYCNFtT
aNdIy6NTede+EpAu9aXehjRv4/bBvs8E6N/Umvp/vEbN2TeebSOgxPZJwP/j
2TzUo9/QSsC31JqA/8c758b7e/tbCFBhvzEpQTqKNS43r4kAQ5/r1Xyk3aNc
fss1EsC32Zt5nlw/ky3HRR7XEzDEc/5ZD2mNbJnjRB0BBsFfX9WQ3rCP4v2w
lnyfpWcbX5HuNM3vc64iYDXzhKgb6bLf4cK9Hwj4J5WWfZp0ipuTnkkFAdVM
J1NUSF8M3/xaGxMgcyEmaZjcr4fEFn/llhLwvO1ZWhVp2ZefhbaWEFAYvMCe
TPpv9SNPgSICwsKPf9Ej3XDG9pVfAQHnrxRpi5HO7tXumcsnwOX10ZVRMp+u
r07p9uQSsE8/xT2U9LyqFfEmiwCO0Nat78j8/P5B45DMSwJ46kfXeZF+f0rw
JuMFAYHFZQb7SXs713bef07AXT2FxA9k/rM9U8kwSiFgJIrPM5+sF5ml/QXP
ksn93ZN2z560wde4mvkkAtw8F2+sJx3HsTSQzCDgXc3Krutk/ZFz+iAzHEUA
TfH3Ox6yPjX4eqhqR5Lrmzm/4VUEma+JW3UjwwkQsvtlrU+6qCHYVj2EAJMp
qegH4Qx0TPHMU7+HBMQFF5r+CCXX+wj7269+BGzorku/TDrKurBimy8BdTku
jQtk/fwRKdrb7E2A9jrNKAHSV6b7t4jeIqA9qaNpSxBZz4s8kvOcCNhW1n+z
g6zfKp+2ZnM4EuBEVdHVJf3177dSc3sCHpfeqXtN1vvNoto/KbYEDLxzmrlL
ng853uyiJywJ8LyvFL/qw0BtB+MZv08SsJ1LxiycPE9uWei90DAg4OBBYfzV
k8wfj6XCYH0yn/BI6SbSts/PdyjrEdCkc8I7+RYDzXLKrffWIaCg5nGrP3le
iTQVxgirEnDbZ/9Sz1XyfShsN6/vIuCEo6oIG+nkXafMGpTJ+dC/Vso6M5A0
44+Y704COrgVqmwuM5CS7cb0f1sJUMrUki+1ZyC9xTtFlRsJkHtsVb5Anr+8
CrWJmzeQ+70kZXCGPJ9bzgt5e64ngFtg3d0x8vw2qcrSURIi4A1d69/3c2T/
EfGzPpGPAKZ9belRpmT9lEVdrhQCONlrMv0MGEjLLBgaV6lgFhJbbXyCgSgh
7alyK1RQ8/NUlNFnIP+Ja/ZdC1T4GF/V/V6PgaJLUsb1pqhQdTTHq5bsR7KM
mFkkBqjQoJSQZ7GXgX56V21trqdCpaKozAUpcv0EQ00P11EhhS1kjUxgtJx+
JqC0lgqHIrkO+G4h49vaN/Cyigp/B40n6GJkPZdifh6IqSA/uNj8fD2ZnzXa
0jpvqeCk0lWtw0PGk1q4JT+BCtlTyabO43Tk9Oye4Q4GFfae27o9Y5SOFvcc
8XkaT4XUSCnpnhE62njxa3dkDBVWXTvvHiH7OfP86eSrYVSw3lMUPUX2g9/N
lMXkfKlgcE7oPP5ER99SMzckOlKhWkKgcV0uHe2o0JOdsKeCyeBQTMVrOvL+
NaRyxI4KCa0/sy6/oiPpLVv1p2yoIL3GU56bQUdXHz/1Pm5BheXLMTJC/9ER
Mz2pb8mACrb8zEoSwXQkHxr2ymI3+fzNZ44ZWNORV5ZCca4KFZouFQncs6Sj
5vqGak5lKlDEFvFLczpy5+bpyVOgQv+V/Lb5M3RUFhBA49tKBfZCfqcLenR0
2tfnZukGKvD+4jRzVKaj+dF+332rArCqTP2luRqP1Cc2qEssCYC+ZvVF0aV4
dGPKYJhtXgB6NQRn5+fi0dRc4enmCQHQdnbSej4Rj0YpodI2vwUgu8mYubU/
Hv2mqVYHNAjA4br0Atu6ePRJ7SFXW4IApKqdGbgaFY+IPcWlBfECkDSoc64+
LB4Zao5dT4oRAJeqOU+p4HjUiMy+XwoTAAcTt1fVfvGo9qjCy/n7AmAibHG/
wz0elZl/0Rd3FIAhWu6ErEk8euktE+GoLgBy+3SaTNbFI7n8sD+Wu8n5tV3a
o07Eo7ThOR0jZQG4wWgREOSLR0ln62b2bifHmysYL2GNR2Eq187xbhYAV5Fu
iW9TcchloFD2NbsAjJ/RU1ZqjUNqBvql01/4IeNE5CQKjEO5D/KF/3zih5gL
wUP+fnFI8b24y89mfrCrvvG11jsOyclNSFZ/5AfelvkgLY84tIE5LjC+lB96
GgeH/1yIQ8v53af3PuOHK+foCsf3xqEKMbe/99z5YaPhW0JoMBZVOgavKF/n
hywRlQ1av2JRVf5Tar8zP1QfNk4+/yMW1Z74rHbUnh/6m3fyRjbHoqa7qn5U
c364+qaoO60gFv34ObfpCSLnR3N+Guwfi6Yfe52o4OaHJGYiYufmWDT7J8ba
nYMfcoz8krxEYtGc6is3WVZ+kK1qdf1AxKLFxp+MoBU+yDqhc0mTNRYxrWoP
GI3zwbwpf3HbUAzit2K61/eFD45ZabWn5MSgreL+OaxP+ICd+aHj/b0xqEIh
1mrsMR8M9Fkvnt8Vg6y00ni/J/CBTjY1Tn1HDIqxqHB4HcMHZS0uHa1iMYg5
cXWLeSAfTCv/mnhDiUGd629Gvr7GB0HS3tmbqqJRBOHgaq7NBzlahzdePRqN
tkvc3KKryQcdH5v1Lu6PRtVK/k2KGnxwS6a82VAjGq2cTJNnU+GDXNq6GiG5
aOQU1tP7WoYPbNLYShBHNNLlMTvNxscHR1uY3EQro9Ai67HdOT94wWsb56sq
9Si0UZ4z6WwHLxhamE3MKkQhzZPVLExfeEH8lJueuHQU8mLotJ1q4oX5kuuC
J6lRaFVB03UKeGGxnlVSYygSMZvuyFF7zgtyy/0vt8RFIp4X/DtKXXiBN6hv
mO9vBNrR1BB9yZkXfA7//jLeFYH0p4KW+Jx4IaLsdGFtWwQK0+Kot7rIC1n9
f/eblkYg6qc1R4oJOZ9Tp86OhkcgoaXx9IOavOBipqi9rBKBRE+0SdWxkc/L
YKam9YQhz+dVSr7MvEC/4LdrviYMdawVaO1d44GIeY83u1+HoZjcJNPMeR6g
/hZ1trsbhnhF7IKDhnkgxeJObqZIGFrpnZ881soDgZYHctOOhaKuW+IV9Uk8
MHTuflJDYjB6kuZo3biLB+S4P9eLjgYgerkRZ5kSDxy1d/i52BKAIro0c7IV
eKDw+s5A/DYA+YjwUyK28oC1wfmzy7cCkHVI7n9Gm3igw3o64wBzABJ3X+pq
Z+YBl/0Kq0MC/ijhYKhlbys3aCjoXxBe/wDF9OaYz13jBgpMVm9MuYeIdXol
z65wAzgWT2SduofCjvwSO+PIDTl7/hOaZb6HArOIXzk25HVFFZ0sW2/kdcPV
3smYG6xvqG1/In0X2XLvdv+5l7w+PtPlFueJVFUKQj+wccO4WhvxG3mgr/dL
ITyRC/ZHnH5etPsi+ndTv/QGnQsomzSyD3vZINarP4osY7nA+moim+qHC0jZ
fCF3ezgXwJ2rEbtOWqMQFdVnNb7k/cdsZoywOdLpy3q05sgFPosutZyBJ1D2
oSSjaxrkdTE3L7rlIezPcaff4AsnGPKxrrMkXLCkYFHCVCsn7LfZLaIU6oLL
xOcM6U2cMK40K3aD6zqeVXUr/VXDCZSX2t8tWFyxne3lOPdiTrBOWGxIWXbD
h8vPHU34jxxvMPD9BbZbmP3OvqzfjpwgcrD/3+U9Pvjh6Iqb1yoHUJzXeTdd
foStdro0Ky1xQA/z5RuuhY+wxtVe+d9zHMA5V2tnwRaER/5V/zoxwQE+ELyL
JSUIG/0LP7m5nwPmZ4+lP+0IxuIjEtsrPnJAxzuOrU6mYfjdH91ejlgOEOpK
fX6jOhIP9ocaRm/nAPePb7Z3ucVj86HZwz5yHHDoxupkbUo8bho+r+UsQ443
ML/7e2M8zptUlj+ymQMKr2S/cZGj4/uUryxLNA7I0/Qzut5Nx5tExQtsFtnB
kNWlqvtMAj55OltM5SM70G8bHXK2eowLypv+ttixQ8YnqZhTi09wzveBhDsX
2YHzArK/L5KKM6ZWj8las4OFg9mjRrVUTJdRfHnHjB3O+tnJv3dLxZ6Pwi/L
6rNDp+y7mdHRVKx9ynDkjjI5XuvT6ta/T3F1T+s/2WU2cNAuSD698Ax/Xfs8
7hXJBg2Z7cd33crEDp19mtZhbMBKE2DpSszEi4WT/geD2WC6mc0uA2fiza5U
Me6HbPA56m56EsdL7NB/XC/+Fhv01792ZGe8xAu1FU/enGeDNOGiroXyLCwa
lWM0oMAGV3o9OJDCa2wjHZJ3so4VAlPvOBpr5GIV1eY0nRpWYHVI3qZskIuZ
D9NiVStZyf6K6eAW21z8xJ7usamMFSo83tVrROTinsw0tcE3rBARG77f+E8u
tlIuLfRmsEJxrOZZ/f/eYnPt0ZJXDqzQcSootGRjPpY/qfwq5RIrLAvLDcvt
yseL590fR9uQzy9y3vTyeD5m3F+8e9uCFepSfh2d8MrHHZXsSNeQFSyGxBQD
evKxyfHN5Z3qrFDirbF75OU7bHTWsIqHgxWqscddjTOFON1b51oJCytI5ohm
dl4vxMtpuzc4U1jBs/lp1+PwQvx8QsS5aYEF5rV+/rhZX4gXg34JRY6wgOc2
nvjQQ0U4tdTVVvgTC7Ss9fBb7CvGk5KxLBKPWUDkfLW488ESfEQv4FUrgwW2
aMXcnbAtwUnXbpv6xrEAnXFYKN6/BB8usXzZF84CdjNmnofrSnCCsezp574s
cCiaJr/3dCnWCSxI3e7AAnK/UV7s5TIc+e/bAbVdLHDOPo857hxgn/YK/81K
LDCcft/iuDPgq+Uv6zkVWOBh7g594h5g/di7xj9kWUDJvke5ORUwu5aEo89G
FihaC1wWGgbsFeIQUcfEArlBbygd3uXYfvtcl1ULMxQylLLfv63AJut6pI42
MkPIY97k5zUV+NBarYNyHTPQ6edd035UYMm2hEmWSmb4yS0m8o3lA+701GZ/
UcAMBQtEsJzxB2xU91BhKpkZnPh95q4vfcBajkJeAc7MUJeVY3zQtArnOGR5
7nRihpqfXC9ir1VhaYdDt7/YMQP+N3OGKbAK89q735CyZgZDh8AdMkVVuNP2
sws2Yoa1O8piqaLV2Ms65tKcOjNwpexMCh6qxsWmQiftmZmhEyUcWYypxTtN
s07wrzGBMnz88janFqeaHNLPX2KCjz3G74MaanGQsbseywwT+Hp3r49k/YjN
T38++N8gE9zKDh5nufERLxjEaLQ3MMHcu7KQJ1Z1WOOwkOSReCY4ffkTUXGk
Af+93VO1Es0EPwu2mX+za8CJr7Ic8yKYoPY1/Sbh34BXhXTfSAQxgWg9pam/
sgFX9nnsX/ZigvJ1V/eKHmrEhvfbrd7YMMGkHtvJiaNN2KEkIXHTTibIeMAz
kqXWgjeO26FP8kzw1T7tg/PRFlwvtasvcCsTROVaZh0wb8E7g+vlZ7cwgVzS
dz4p7xY8bbZc1CLIBL/4X6Q0VbdgnznLjocLFMgRKhj9ea4Vx6tIrBuvpEDK
A1GP4NhPuHdb/+nucgrs+Bgsci/jE94pkR7VVEaB+gv7+f3ff8KVAgrUV4UU
MFoa1Wv69QmPj2jwOGVRgN1b6M4xxTZ8LN2QqT+aHL9U8x9bUxte2eTzr92G
AoYBypVKm77go4IHd9Scp8AFRdXjJUpfcAw3++V3FhQIbu7cbnX4C5ZfCB6K
MaGAwu6yi7+vf8EmX+P7Th2jQJ2IPIO17gvOiXj9rV6ZAmeMHf899v6KL7J1
V2EKheznvOKYF9uxvXSq17fFNfzWYnjnU6EOzKnt77xreg3bWMofs1HswMeu
G5wcHFjDXjKTGfsudeDG9i7ayYY17FpZ6mb3qQN/TltjiMevYfdvNxxyc7/h
Xu0DGaU71vCMm8UB85Af2O+sDGO97Bq+3a5xUOzlDyztyhV0ffMafr2Qup+1
7ge2e9Z6WYa2hh2Md49pc3biPzw2iqFzq9g9SsLtin8nHu/wfWdRsYpv6Kc2
tT36iVdcKyuXTFfxfy+/9h7I7safBOOGq0+t4ivBfvoBzd34eZ49Ler4Kvbs
i2ibGO/GBrPc1nJoFfvkyXht2tiDU26fWjoju4oHnENcDlr1YB2fLuXs6RUs
FnRCYvffHuwfOp9sHbmCTZAyQ5/oxeY766q2B6/gxf37l69L9+KdzYkjsw9W
cEPZfsVX6r24nYr2ht5aweU/Sm9esurFcjEPvxSdX8E61aVlPVm9uC6Bxiu4
k7zfnGe9qEEfFsjYcbuqbhkbGnCteaf2Y6s3dn9fVy7jjuPsMdsK+3F2ccq5
hLJlfIyR1T/S2I/1G4W0r+Uu4wjfSM2yhX4cNLnMvCFhGTPH9FuEG/0m61Fj
yBXHZdy39HaFk2sAL7c6pwhyLuMr4srrTwUNYv0f6cQq0zJ2DxLWNHk6iBP7
f/kOLS1huxK/mFslg3jvnPGl0rElbHF6g/+6sUF8U1Rb3r59CW/KflOZZzyE
J+3484qfL2Ehq0nfLLk/eGgpu+aC7hI2cK6WfTXwF+soHcmq0V7C2R9O+0ix
D+Mk2+4IBY0l7OKUmVEhM4wNGwXMF+SXMIw1nvO6NIwLkl1GIqhLZJ0RF+8f
GMb+B1QI+LGI3QMP85VOjGDpgHxzcddFvI8SLHRl2xj2fn8CPbi8iFPj1Fvu
GIzhjrHfUn9tFzF3iM1gidsYDjkr/C/fdBGf8qWbfy4bw1Pbbt47obWI896+
cczZPo4rGjTSvDgXMWFn8Xfjx3F8nlby73vyAg60FrAIE5nEI40HOHPpC1iY
5VYUs8Ik2T/USD6KWsC3pMoHIw5M4hhKm6m6/wLuwzVBy06TuG70T3m08wIO
viLNKoQn8e769XH6+xawjqejiv2VKcz5wE277Ns8Zt+Namo7p3EsWjgb2zaP
Mz4LhbZOT2PJJW+3K43z+DOh832BdwZruQZlbCyfx17P9je80JrBrtZPaDcz
5jGT9cyVkJQZ3LmveUDx5jyOu+CVF3hlFr+ZkQ9/IjSPmRsdmFrF5/HRTn6x
ab55fDnQ1Txaax73VExmHuaYJ/uiX7m+FvOYGlFcPbwwh7+6Vsb9SZjH1+SP
rap2z+GW34plPRsWsMJ5R+e6F3M47Kyp4vsti/hFbfrxKe053Hc1nOPWmWW8
/3XwN12NOazks2f0zm1yn8Zes6crz2Hb+tKiguRlzHlR3U9Leg4bRMiEdPxZ
xvYr1cUBXHP4ptqIdJ3vCpZRGdgm+nkW86dW8NXiVfwkUZpT13EW7zGN7mbk
UeAK12w958VZnFfarfvwIwU0btaEN1jM4ghdAbnwLgo0GTmtP2M4i1sbTyqv
cTLBIleO7EX1WZytkC9rcp4JztzS1L3PNotTQy/eEqAxA7uxkW/pkxlctfrf
N91IFmitkDp8P3EG08TatK5mskCS0gyXbuwMLsibuFfygQV28dIjGwJnsJD3
z8z6WRaw/vAz5ce1GZxSe0yoxIoVipQd8QK5Lve6+lsl1cg+jt9nWfX7NN7P
EJsQZOOA3P4i7g2fp3HgC1PKiCTZBxdPiSw3TuN56YWkif0c8NDeXrWifBo/
8eaq8b/LAclgcNXgxTROoByk9M5zQIurWI/drWk8av/KMn2eE1Tbiz/EC0/j
CLv1UmPiPOD1arrVkzqNB0bDo2UO8kCF384eS+5pnPLcRivWngcMlFKXpVan
8Jjy5j8Sb3jA4dEj1ZzfU1ieWzNw+TAvJGieTa/Nm8IO2T27N3jzwep/M0EL
RlO47PL7pER+Kpx8Esp7Vp+836DpvyRZKqSkyoS9053CCb2rhrXaVDjwzDjS
TWMKW4bHyTy5RoUHmfnx/8SmcEux+H82bVTgzvdI+zU0iQne5bWbTwkQrpsp
/eg9iUOLIjQLHQTBvj4Uyd2axEIKfr1N/oJQ2CBT7n99Ejv8SDkm9kwQzJqN
Kw/aTuI+XiG9i72CkPQ5v65UbxIvdLZnPzkvBJLdHu1vhCbxE8MbzWaX1sHO
6ZlxRuYEflL7iDf0yXrI9bqT4Zg2gcUP35YQrloPamxM1nuSJ/BAWL5199B6
QMK8zR2RE7jQUejhbmURMNSQfLX+9gR+3MlbMV8pAte9DBxjj0zgc+LpjxwW
NsAs6+ctlw5M4KG49fnqEhvBM9SsY7fmBGZ75XTMUG8j+CbbHvm8cwI3aLKo
WydshCjwlBEUnsBnt7lT+fZvgjzW9F8R/eN4Sq2cXSlBFDRCdzCsu8bxcbSn
vL9aFErW5RoqdYxj9VLf4n9TolApW4qb68fxNfVwyzUDMfhytO0x/9tx7FW8
z1uNSxxmQ9bMQu6P4x0KFx49DdsMe9ad/RQgPo6dzIbe5V6XgNpazZVP68cx
1/XOEe8ICTDx2iwnTozj3Sh+MuS1BLj3DdzNYxnHg2LqvNdHJcDi4rBRResY
fr4zROvKNUk4kiTL5GE3hvN3v75R7y0FtiyjJjxmY/iLTJwHR6oU+DrlZz05
PoYzJqKyI6qkoETj0NkmpTG8y6F+NpRPGlS+XHi9dWkUj1pm3jv2RBpE+R9b
fg8fxfqs/MWBHTKwx8P2rYvvKDYfcdRYpsiCSed2Lg6PUbwlsKGwbpssRGYW
5+0yH8UOnm8jvbxkgf1IB0+o9CiW/rzCfVJ2K4zfEyxGRf/wsGBjekyIHFRN
PBJ+1juC64WuePm93A4d2ySZPL+M4A17Hr127dkOIxeKhw1qR/DbCifLn+t2
gNCnvzD/agT7jYsGy/vuAJvc45f1b49gW5+LLXXWCrDqygdTAiPYeWuRhr26
ItBePsusZR7Bb6yurRS6K4JMn1bs45lhHDyq0/M4VxH0T191OvJjGEvFQYOg
iBIk7GoWSnw+jGeUj0uoMpRAbTrCUUdrGOvf9Ln8OFMZju3Ydma90jDOnBXZ
dbRJGSxty7VHJIfx0glEOz6pDA8+TwjGcQ7jB7my2yw1VeBTnlHZn7a/mJa+
ttzcqgJXPYQEI53+Yv5iRtAAdTc8n40v6Y7/g9NUC4qse9TI7yIewfjgPzjR
qqqIhV8dEv28HQ3u/cFrfw46C+9ThwjqJeFSuz/Y7CQrXwRDHW7Lq7gkqP7B
PoaNS/NmGqBv1SBl3DaElVSlFNon9kB1GvLkrRnC6vzuriJb98KB4dyWD8VD
uPKyEWuPxV5Qu8W4q5I6hFXLZy9x1u0F57H2TSe9hzDl5EetY1c14X8QeVTb

        "]]},
      Annotation[#, "Charting`Private`Tag$10374#1"]& ]}, {}}, {{}, 
    {RGBColor[1, 0, 0], PointSize[0.012833333333333334`], Thickness[Large], 
     PointBox[{{-3.1622776601683795`, 0.}, {3.1622776601683795`, 
      0.}}]}, {{}, {}}}},
  AspectRatio->NCache[GoldenRatio^(-1), 0.6180339887498948],
  Axes->{True, True},
  AxesLabel->{
    FormBox[
     StyleBox["\"x\"", 
      GrayLevel[0], 25, StripOnInput -> False], TraditionalForm], 
    FormBox[
     StyleBox["\"u(x)\"", 
      GrayLevel[0], 25, StripOnInput -> False], TraditionalForm]},
  AxesOrigin->{0, 0},
  DisplayFunction->Identity,
  Frame->{{False, False}, {False, False}},
  FrameLabel->{{None, None}, {None, None}},
  FrameTicks->{{Automatic, Automatic}, {Automatic, Automatic}},
  GridLines->{None, None},
  GridLinesStyle->Directive[
    GrayLevel[0.5, 0.4]],
  ImagePadding->All,
  ImageSize->{460.1953125, Automatic},
  Method->{
   "DefaultBoundaryStyle" -> Automatic, 
    "DefaultGraphicsInteraction" -> {
     "Version" -> 1.2, "TrackMousePosition" -> {True, False}, 
      "Effects" -> {
       "Highlight" -> {"ratio" -> 2}, "HighlightPoint" -> {"ratio" -> 2}, 
        "Droplines" -> {
         "freeformCursorMode" -> True, 
          "placement" -> {"x" -> "All", "y" -> "None"}}}}, "DefaultMeshStyle" -> 
    AbsolutePointSize[6], "ScalingFunctions" -> None, 
    "CoordinatesToolOptions" -> {"DisplayFunction" -> ({
        (Identity[#]& )[
         Part[#, 1]], 
        (Identity[#]& )[
         Part[#, 2]]}& ), "CopiedValueFunction" -> ({
        (Identity[#]& )[
         Part[#, 1]], 
        (Identity[#]& )[
         Part[#, 2]]}& )}},
  PlotRange->{-0.2, 0.2},
  PlotRangeClipping->True,
  PlotRangePadding->{{
     Scaled[0.02], 
     Scaled[0.02]}, {
     Scaled[0.05], 
     Scaled[0.05]}},
  Ticks->{Automatic, Automatic},
  TicksStyle->Directive[{
     GrayLevel[0], 20}]]], "Output",
 CellChangeTimes->{3.841661297617591*^9, 3.854014370576453*^9, 
  3.855311614095804*^9},
 CellLabel->"Out[27]=",ExpressionUUID->"d4eba006-b570-4bbe-82a5-df9983401daf"]
}, Open  ]],

Cell["\<\
The optimal separation \[CapitalDelta]x varies with the wall coupling, which \
an be visualized by varying \[Kappa] with respect to \[Lambda]. At this \
point, our model does not contain a swimmer size, the calculation assumes \
point-particles. However, we tentatively place the radius of our swimmer at \
\[ScriptA] = 1/2, which means that swimmers cannot come closer than their \
diameter \[Sigma] = 1, as indicated by the blue dashed line. The use of a \
red, and subtle dotted green line shows that the solutions are front-aft \
symmetric. That is, if a trimer or even a higher-order polymer was formed \
using this interaction, the distance between all swimmers would be the same.\
\>", "Text",
 CellChangeTimes->{{3.816323003730398*^9, 3.816323012104145*^9}, {
  3.83864485921896*^9, 3.838644864620597*^9}, {3.8404472755786095`*^9, 
  3.8404474764275293`*^9}, {3.8404475824375706`*^9, 3.8404476201719613`*^9}, {
  3.8404553046434364`*^9, 
  3.84045530555943*^9}},ExpressionUUID->"3b889695-b973-4724-b5ec-\
e54102ed4e3f"],

Cell[CellGroupData[{

Cell[BoxData[{
 RowBox[{
  RowBox[{"xplot", "=", 
   RowBox[{"xp", "/.", 
    RowBox[{"{", 
     RowBox[{"\[Lambda]", "\[Rule]", "1"}], "}"}]}]}], 
  ";"}], "\[IndentingNewLine]", 
 RowBox[{
  RowBox[{"yplot", "=", 
   RowBox[{
    RowBox[{"-", "xn"}], "/.", 
    RowBox[{"{", 
     RowBox[{"\[Lambda]", "\[Rule]", "1"}], "}"}]}]}], 
  ";"}], "\[IndentingNewLine]", 
 RowBox[{"plotreg", "=", 
  RowBox[{"Plot", "[", 
   RowBox[{
    RowBox[{"{", 
     RowBox[{"1", ",", "xplot", ",", "yplot"}], "}"}], ",", 
    RowBox[{"{", 
     RowBox[{"\[Kappa]", ",", "0.5", ",", "10"}], "}"}], ",", 
    RowBox[{"PlotStyle", "\[Rule]", 
     RowBox[{"{", 
      RowBox[{
       RowBox[{"{", 
        RowBox[{"Dashed", ",", "Blue", ",", "Thick"}], "}"}], ",", 
       RowBox[{"{", 
        RowBox[{"Thick", ",", "Red"}], "}"}], ",", 
       RowBox[{"{", 
        RowBox[{"Thick", ",", "Green", ",", "Dotted"}], "}"}]}], "}"}]}], ",", 
    RowBox[{"PlotRange", "\[Rule]", 
     RowBox[{"{", 
      RowBox[{
       RowBox[{"{", 
        RowBox[{"0", ",", "10"}], "}"}], ",", "All"}], "}"}]}], ",", 
    RowBox[{"ImageSize", "\[Rule]", "750"}], ",", 
    RowBox[{"TicksStyle", "\[Rule]", 
     RowBox[{"Directive", "[", 
      RowBox[{"{", 
       RowBox[{"Black", ",", "20"}], "}"}], "]"}]}], ",", 
    RowBox[{"AxesLabel", "\[Rule]", 
     RowBox[{"{", 
      RowBox[{
       RowBox[{"Style", "[", 
        RowBox[{"\"\<\[Lambda]/\[Kappa]\>\"", ",", "Black", ",", "25"}], 
        "]"}], ",", 
       RowBox[{"Style", "[", 
        RowBox[{"\"\<\[CapitalDelta]x\>\"", ",", "Black", ",", "25"}], 
        "]"}]}], "}"}]}], ",", 
    RowBox[{"AxesOrigin", "\[Rule]", 
     RowBox[{"{", 
      RowBox[{"0", ",", "0"}], "}"}]}]}], "]"}]}]}], "Input",
 CellChangeTimes->{{3.816322383016884*^9, 3.816322395229929*^9}, {
   3.816322594458962*^9, 3.8163226255116987`*^9}, {3.8163230216898575`*^9, 
   3.8163230384422336`*^9}, {3.816323261644383*^9, 3.8163234114329395`*^9}, {
   3.8200772431215286`*^9, 3.8200773082475033`*^9}, {3.8386441580576673`*^9, 
   3.8386441912921247`*^9}, {3.838650009578534*^9, 3.8386500390193787`*^9}, {
   3.838650742153657*^9, 3.8386507792090874`*^9}, 3.838650893766528*^9, {
   3.8387029088072567`*^9, 3.8387029108062363`*^9}},
 CellLabel->"In[28]:=",ExpressionUUID->"bbcc0d3e-cb79-49a3-a41d-4f5210c321ac"],

Cell[BoxData[
 GraphicsBox[{{{}, {}, 
    TagBox[
     {RGBColor[0, 0, 1], Thickness[Large], Opacity[1.], 
      Dashing[{Small, Small}], LineBox[CompressedData["
1:eJxTTMoPSmViYGAwAWIQ/TRYLIOB4YE9Axh8sDfb+77/1O9HcH6b2sntU74/
hfN5zrq/WJb/Bs7fPr1M/6/NRzhfr8E36I/RFzh/WlBXqlXmdzj/bdMt6ZkZ
v+B887kTDpmt+AvnJ5envgjJYXCA8RX9eQ7KvWSE829IPxPkaGOG89une25p
ZGdFyOvlc6U1ssH5SruP38iU5oDzU76t/PF3JiecP19t/4SNFtxwfk3RtDvn
z/PA+QG53yvrvPngfLnY7n6f5/xw/qfakOqrmwXg/EvH/2SJtAjC+c3ybVs6
AoTg/PV+V9Rc+YXh/Igf1qGC9xD82sqMNarzReD8Yo6y2PwYUTj/qeDcUyc0
xeD8y586ErJeIvh2fn2bpHeKw/lV20vimFol4HzDH/LGhs6ScH7q5ieH8wWl
4HxRt7zabxcR/GnPbkzY1CcN509hjE2oi5aB83m/LI2YJCUL5zMncvBue4ng
lyzVf6W4Wg7O3/7dXPFwhjycb/1Ih8tKWgERHiYKM8yqEfwtzgos1o8R/B83
BWSjPBXh/F+3k73mrkDwrWYfDn3BrwTnWxxrLQ0vQPDlKyycHp5D8F2ef39T
ZKoM56sfklyjMRXBL9E7EzTlFIJ/aFbdz///EXwAeSzxgA==
       "]]},
     Annotation[#, "Charting`Private`Tag$10503#1"]& ], 
    TagBox[
     {RGBColor[1, 0, 0], Thickness[Large], Opacity[1.], 
      LineBox[CompressedData["
1:eJwVj38803kcxze/tq82rN8bZnyzahwlhyN93h3p/Kg5l8vp1lF0S2kdnSw/
SkM7hC6pOPRLZ5ejtCOcu4tHZOdHStJ1uSlm5GrNj8382Lk/Xo/XP8/H4/V8
2e4ThEQbEAiEHYv5v4c/W8knEORokES/XXpFgTbYhNYPrJKjR75/mgnvKNCJ
sfOmTc5yZOctVfs1K5BFGu1n4Vdy5LqGdK/ptQJ5VlHU6t/k6NPIVWsY7BGU
SzZMHk4ZRMJG38obFSPIreldnmz2FWqZev/iSrkSZbLb6wo0w4gRFs/fKxpD
lM7typuCcTTSSPHmcd6iuosJzvOb36MNy+l5WcUq5HRqR8icyySKu9od4qZ7
jwpDsqI9D2qQ9AvHjtLwCfTv6b8sL/N1KEh53c8ndxK5l+Q3u1XMI25ZuIP4
4RTafzxaueswAUqfcs7eG59GtlzKfeYoEawWDnIbVBrUb6mgkTMN4XSFJr5p
QYvOXPSXppGMwY3rrVOqZlC/k8D0QJoJtGQXDZH7dMiusa3/oCUZLosi1wa0
zqKoaYl2/jIGbfaiQV7ZHCpj/55/x2MJXDtp6nBVNI+S4wr/7u6mQIMf/9Am
3gIKjtUIUwPNQEI9L2i20yMmLzsvaMQcfhyqHbo+oUfqlF1JT+9agK5oe9JE
GAEet83FLE+nwa/Ge7fcbCKAyCZTKg5eCsHWqtM+TCJU7+xlbzNfBv09/xwV
JRAhTOsVShtYBlFHqsN9e4mQIuRX2pctB09cxV/NMYB4cgJP8OUKkPKdUUOy
AQzTSmQP168E/VUO5UGvATxRiyNiRlfC4e5pLM3eELbszK2xrF8FHKO8c2eS
DOFE3bG9BhmrwcVVezO/yxA2am02bfShg3vPI1EXwwii7w61CGgMuMCmm3sd
NoIVfkdSpnsYoDKL3WNVZwSFiv78mlxLiKA2aE/pjaCAyItI3WMFVVEOh7RB
xkCdLA/7nmENgczpWt8CYzCMJFNrR62BwV0iE8uN4Vi585jtLSZQbZ50Pmab
QJ3G3baFbwPcqSdsRYwJeL1yNPW0ZME54i8dfXdNIMyVdcktiQW5kSwWXWMC
Uh+WkddrFiiZ9Z+zEAm0zy2sw/1tYUpirCRkkED3Yn9ASYUtCNY5dyc8IIFn
cUuo0twOtiZSz14yJYNHa8a3u4/awS1hafo3AWSwSfT4eLDLDp5FVQ58LSaD
74hmPO5DHG6MJWapZWRY20yvXHcBB5N9xeIYMgZZoVystxAHdzPOT0kYBuPK
9AMnL+GQU7LijxxTDG6bq1h9xTjM7cbaqygYePJaL4iu4ZAly+GqLTDYqY07
OVCNw62l3A3H6Rgcc+oIKZDh0GpPCUzkYNB3n3gbdeAwKVk6e8YBg49C3alv
OnHwWVJedtERg4Wka21be3Boc45vrXXCQNyeuPndMxxchS+zJl0wKI6yZwcM
45DR66iK9VrkNeGiKQUOb7eVjiZvxiAiO19+RYlDXHHNs2xvDNbUzBZp3uCw
IGk/J0EYVOl7zMvVODT7PU8Z8sHA4jwpNngSh8aO76wmfDGIZ3vLZqdwEJQo
q4l+GHjsqEgPmVn801ErZX6CQZH85eC8DocA4nr2B/4YzMcvQ5I5HLocuTle
AYv7JP8fdi3gkFnPGfEPxKC5KHVGr1/0oTW5hQVh8B8IZyJO
       "]]},
     Annotation[#, "Charting`Private`Tag$10503#2"]& ], 
    TagBox[
     {RGBColor[0, 1, 0], Thickness[Large], Opacity[1.], Dashing[{0, Small}], 
      LineBox[CompressedData["
1:eJwVj38803kcxze/tq82rN8bZnyzahwlhyN93h3p/Kg5l8vp1lF0S2kdnSw/
SkM7hC6pOPRLZ5ejtCOcu4tHZOdHStJ1uSlm5GrNj8382Lk/Xo/XP8/H4/V8
2e4ThEQbEAiEHYv5v4c/W8knEORokES/XXpFgTbYhNYPrJKjR75/mgnvKNCJ
sfOmTc5yZOctVfs1K5BFGu1n4Vdy5LqGdK/ptQJ5VlHU6t/k6NPIVWsY7BGU
SzZMHk4ZRMJG38obFSPIreldnmz2FWqZev/iSrkSZbLb6wo0w4gRFs/fKxpD
lM7typuCcTTSSPHmcd6iuosJzvOb36MNy+l5WcUq5HRqR8icyySKu9od4qZ7
jwpDsqI9D2qQ9AvHjtLwCfTv6b8sL/N1KEh53c8ndxK5l+Q3u1XMI25ZuIP4
4RTafzxaueswAUqfcs7eG59GtlzKfeYoEawWDnIbVBrUb6mgkTMN4XSFJr5p
QYvOXPSXppGMwY3rrVOqZlC/k8D0QJoJtGQXDZH7dMiusa3/oCUZLosi1wa0
zqKoaYl2/jIGbfaiQV7ZHCpj/55/x2MJXDtp6nBVNI+S4wr/7u6mQIMf/9Am
3gIKjtUIUwPNQEI9L2i20yMmLzsvaMQcfhyqHbo+oUfqlF1JT+9agK5oe9JE
GAEet83FLE+nwa/Ge7fcbCKAyCZTKg5eCsHWqtM+TCJU7+xlbzNfBv09/xwV
JRAhTOsVShtYBlFHqsN9e4mQIuRX2pctB09cxV/NMYB4cgJP8OUKkPKdUUOy
AQzTSmQP168E/VUO5UGvATxRiyNiRlfC4e5pLM3eELbszK2xrF8FHKO8c2eS
DOFE3bG9BhmrwcVVezO/yxA2am02bfShg3vPI1EXwwii7w61CGgMuMCmm3sd
NoIVfkdSpnsYoDKL3WNVZwSFiv78mlxLiKA2aE/pjaCAyItI3WMFVVEOh7RB
xkCdLA/7nmENgczpWt8CYzCMJFNrR62BwV0iE8uN4Vi585jtLSZQbZ50Pmab
QJ3G3baFbwPcqSdsRYwJeL1yNPW0ZME54i8dfXdNIMyVdcktiQW5kSwWXWMC
Uh+WkddrFiiZ9Z+zEAm0zy2sw/1tYUpirCRkkED3Yn9ASYUtCNY5dyc8IIFn
cUuo0twOtiZSz14yJYNHa8a3u4/awS1hafo3AWSwSfT4eLDLDp5FVQ58LSaD
74hmPO5DHG6MJWapZWRY20yvXHcBB5N9xeIYMgZZoVystxAHdzPOT0kYBuPK
9AMnL+GQU7LijxxTDG6bq1h9xTjM7cbaqygYePJaL4iu4ZAly+GqLTDYqY07
OVCNw62l3A3H6Rgcc+oIKZDh0GpPCUzkYNB3n3gbdeAwKVk6e8YBg49C3alv
OnHwWVJedtERg4Wka21be3Boc45vrXXCQNyeuPndMxxchS+zJl0wKI6yZwcM
45DR66iK9VrkNeGiKQUOb7eVjiZvxiAiO19+RYlDXHHNs2xvDNbUzBZp3uCw
IGk/J0EYVOl7zMvVODT7PU8Z8sHA4jwpNngSh8aO76wmfDGIZ3vLZqdwEJQo
q4l+GHjsqEgPmVn801ErZX6CQZH85eC8DocA4nr2B/4YzMcvQ5I5HLocuTle
AYv7JP8fdi3gkFnPGfEPxKC5KHVGr1/0oTW5hQVh8B8IZyJO
       "]]},
     Annotation[#, "Charting`Private`Tag$10503#3"]& ]}, {}},
  AspectRatio->NCache[GoldenRatio^(-1), 0.6180339887498948],
  Axes->{True, True},
  AxesLabel->{
    FormBox[
     StyleBox["\"\[Lambda]/\[Kappa]\"", 
      GrayLevel[0], 25, StripOnInput -> False], TraditionalForm], 
    FormBox[
     StyleBox["\"\[CapitalDelta]x\"", 
      GrayLevel[0], 25, StripOnInput -> False], TraditionalForm]},
  AxesOrigin->{0., 0.},
  DisplayFunction->Identity,
  Frame->{{False, False}, {False, False}},
  FrameLabel->{{None, None}, {None, None}},
  FrameTicks->{{Automatic, Automatic}, {Automatic, Automatic}},
  GridLines->{None, None},
  GridLinesStyle->Directive[
    GrayLevel[0.5, 0.4]],
  ImagePadding->All,
  ImageSize->{454.36328125, Automatic},
  Method->{
   "DefaultBoundaryStyle" -> Automatic, 
    "DefaultGraphicsInteraction" -> {
     "Version" -> 1.2, "TrackMousePosition" -> {True, False}, 
      "Effects" -> {
       "Highlight" -> {"ratio" -> 2}, "HighlightPoint" -> {"ratio" -> 2}, 
        "Droplines" -> {
         "freeformCursorMode" -> True, 
          "placement" -> {"x" -> "All", "y" -> "None"}}}}, "DefaultMeshStyle" -> 
    AbsolutePointSize[6], "ScalingFunctions" -> None, 
    "CoordinatesToolOptions" -> {"DisplayFunction" -> ({
        (Identity[#]& )[
         Part[#, 1]], 
        (Identity[#]& )[
         Part[#, 2]]}& ), "CopiedValueFunction" -> ({
        (Identity[#]& )[
         Part[#, 1]], 
        (Identity[#]& )[
         Part[#, 2]]}& )}},
  PlotRange->{{0, 10}, All},
  PlotRangeClipping->True,
  PlotRangePadding->{{0, 0}, {
     Scaled[0.05], 
     Scaled[0.05]}},
  Ticks->{Automatic, Automatic},
  TicksStyle->Directive[{
     GrayLevel[0], 20}]]], "Output",
 CellChangeTimes->{3.8416612976574774`*^9, 3.854014370619439*^9, 
  3.855311614140938*^9},
 CellLabel->"Out[30]=",ExpressionUUID->"2f2fab4a-ee4e-4f5c-a7e0-ecf5ac545cae"]
}, Open  ]]
}, Open  ]],

Cell[CellGroupData[{

Cell[TextData[StyleBox["COLLECTIVE EFFECTS AND (POTENTIAL) SPEED-UP BY \
ACCOUNTING FOR THE SWIMMER SIZE", "Subchapter"]], "Title",
 CellChangeTimes->{{3.840444575148736*^9, 3.8404445868405*^9}, {
  3.840447493214076*^9, 3.840447499721608*^9}, {3.8404482207469397`*^9, 
  3.8404482242600384`*^9}, {3.8404482752596025`*^9, 
  3.8404482842650604`*^9}},ExpressionUUID->"1b7593a1-ea42-4ebb-a56d-\
b4635e290525"],

Cell["\<\
Clearly the above simple model does not provide a source of speed-up for the \
train. In fact, speed of the swimmer does not enter the equation, but one \
could assume that this is proportional to \[Kappa]. In this section, we \
introduce the radius \[ScriptA] through Faxen\[CloseCurlyQuote]s law. The \
remainder of the theory is left unmodified, i.e., we still rely on a simple \
monopolar and dipolar flow that accounts for the presence of a wall.\
\>", "Text",
 CellChangeTimes->{{3.8404446004457035`*^9, 3.840444760903865*^9}, {
   3.840447503170889*^9, 3.8404475748923874`*^9}, {3.8404476287646637`*^9, 
   3.8404477076377716`*^9}, 
   3.844223810336296*^9},ExpressionUUID->"6e6b4c70-26cb-4103-b6f2-\
0f6e6bc4cbd1"],

Cell[TextData[{
 "Faxen\[CloseCurlyQuote]s first law states that the speed change is related \
to the Laplacian of the velocity field in the center of the sphere (swimmer) \
being perturbed by an external flow with prefactor ",
 Cell[BoxData[
  FormBox[
   SuperscriptBox["\[ScriptA]", "2"], TraditionalForm]],ExpressionUUID->
  "5d989d78-08b7-40c8-810e-bcca359af512"],
 "/6 in addition to the effect of advection acting on a point particle. This  \
is captured by the calculation below. Note that we compute the effect of the \
front swimmer on the aft swimmer and vice versa, respectively. In each line, \
the swimmer acting on the other is located in the orgin and the separation is \
denoted by \[OpenCurlyQuote]z\[CloseCurlyQuote], which is solved for and \
represents the separation \[CapitalDelta]x in the graphs below."
}], "Text",
 CellChangeTimes->{{3.8404446004457035`*^9, 3.840444760903865*^9}, {
  3.840447503170889*^9, 3.8404475748923874`*^9}, {3.8404476287646637`*^9, 
  3.8404478478943076`*^9}, {3.8416610023925133`*^9, 
  3.8416610735370665`*^9}},ExpressionUUID->"6aa7d390-9dc3-4aa3-a679-\
377cbbd21b66"],

Cell[CellGroupData[{

Cell[BoxData[{
 RowBox[{
  RowBox[{"uaft", "=", 
   RowBox[{"Simplify", "[", 
    RowBox[{"utot", "/.", 
     RowBox[{"{", 
      RowBox[{
       RowBox[{"xf", "\[Rule]", 
        RowBox[{"x", "-", "z"}]}], ",", 
       RowBox[{"yf", "\[Rule]", "y"}]}], "}"}]}], "]"}]}], ";"}], "\n", 
 RowBox[{
  RowBox[{"FaxAft", "=", 
   RowBox[{"(", 
    RowBox[{"uaft", "+", 
     RowBox[{
      RowBox[{"(", 
       RowBox[{
        RowBox[{"a", "^", "2"}], "/", "6"}], ")"}], "*", 
      RowBox[{"(", 
       RowBox[{
        RowBox[{"D", "[", 
         RowBox[{"uaft", ",", "x", ",", "x"}], "]"}], "+", 
        RowBox[{"D", "[", 
         RowBox[{"uaft", ",", "y", ",", "y"}], "]"}]}], ")"}]}]}], ")"}]}], 
  ";"}], "\[IndentingNewLine]", 
 RowBox[{"\[CapitalDelta]uAft", "=", 
  RowBox[{"Simplify", "[", 
   RowBox[{
    RowBox[{
     RowBox[{"FaxAft", "[", 
      RowBox[{"[", "1", "]"}], "]"}], "/.", 
     RowBox[{"{", 
      RowBox[{
       RowBox[{"y", "\[Rule]", "0"}], ",", 
       RowBox[{"x", "\[Rule]", "0"}]}], "}"}]}], ",", 
    RowBox[{"Assumptions", "\[Rule]", 
     RowBox[{"{", 
      RowBox[{
       RowBox[{"\[Lambda]", ">", "0"}], ",", 
       RowBox[{"\[Kappa]", ">", "0"}]}], "}"}]}]}], "]"}]}]}], "Input",
 CellChangeTimes->{{3.838646199963211*^9, 3.8386462525721626`*^9}, {
   3.8386463535701637`*^9, 3.838646365162773*^9}, {3.8386463957980423`*^9, 
   3.838646407355*^9}, {3.838646563138372*^9, 3.8386465682723007`*^9}, 
   3.8386467354076567`*^9},
 CellLabel->"In[31]:=",ExpressionUUID->"cddf9762-f94f-4328-b0f0-a56f2821bf55"],

Cell[BoxData[
 FractionBox[
  RowBox[{
   RowBox[{
    RowBox[{"-", "2"}], " ", 
    SuperscriptBox["z", "2"], " ", "\[Kappa]"}], "+", 
   RowBox[{"2", " ", 
    SuperscriptBox["z", "4"], " ", "\[Lambda]"}], "+", 
   RowBox[{
    SuperscriptBox["a", "2"], " ", 
    RowBox[{"(", 
     RowBox[{
      RowBox[{
       RowBox[{"-", "4"}], " ", "\[Kappa]"}], "+", 
      RowBox[{
       SuperscriptBox["z", "2"], " ", "\[Lambda]"}]}], ")"}]}]}], 
  RowBox[{"2", " ", 
   SuperscriptBox["z", "5"], " ", 
   SqrtBox[
    SuperscriptBox["z", "2"]]}]]], "Output",
 CellChangeTimes->{3.8416612977998276`*^9, 3.854014370695753*^9, 
  3.855311614215275*^9},
 CellLabel->"Out[33]=",ExpressionUUID->"c645dc89-ec30-40fd-859c-ce9ad4948b67"]
}, Open  ]],

Cell[CellGroupData[{

Cell[BoxData[{
 RowBox[{
  RowBox[{"ufro", "=", 
   RowBox[{"Simplify", "[", 
    RowBox[{"utot", "/.", 
     RowBox[{"{", 
      RowBox[{
       RowBox[{"xf", "\[Rule]", 
        RowBox[{"x", "+", "z"}]}], ",", 
       RowBox[{"yf", "\[Rule]", "y"}]}], "}"}]}], "]"}]}], ";"}], "\n", 
 RowBox[{
  RowBox[{"FaxFro", "=", 
   RowBox[{"(", 
    RowBox[{"ufro", "+", 
     RowBox[{
      RowBox[{"(", 
       RowBox[{
        RowBox[{"a", "^", "2"}], "/", "6"}], ")"}], "*", 
      RowBox[{"(", 
       RowBox[{
        RowBox[{"D", "[", 
         RowBox[{"ufro", ",", "x", ",", "x"}], "]"}], "+", 
        RowBox[{"D", "[", 
         RowBox[{"ufro", ",", "y", ",", "y"}], "]"}]}], ")"}]}]}], ")"}]}], 
  ";"}], "\[IndentingNewLine]", 
 RowBox[{"\[CapitalDelta]uFro", "=", 
  RowBox[{"Simplify", "[", 
   RowBox[{
    RowBox[{
     RowBox[{"FaxFro", "[", 
      RowBox[{"[", "1", "]"}], "]"}], "/.", 
     RowBox[{"{", 
      RowBox[{
       RowBox[{"y", "\[Rule]", "0"}], ",", 
       RowBox[{"x", "\[Rule]", "0"}]}], "}"}]}], ",", 
    RowBox[{"Assumptions", "\[Rule]", 
     RowBox[{"{", 
      RowBox[{
       RowBox[{"\[Lambda]", ">", "0"}], ",", 
       RowBox[{"\[Kappa]", ">", "0"}]}], "}"}]}]}], "]"}]}]}], "Input",
 CellChangeTimes->{{3.838646199963211*^9, 3.8386462525721626`*^9}, {
  3.8386463535701637`*^9, 3.838646365162773*^9}, {3.8386463957980423`*^9, 
  3.838646407355*^9}, {3.838646563138372*^9, 3.8386466101531487`*^9}, {
  3.838646752397642*^9, 3.8386467564522505`*^9}},
 CellLabel->"In[34]:=",ExpressionUUID->"a02567a5-9150-48eb-a805-c8e122c175e0"],

Cell[BoxData[
 FractionBox[
  RowBox[{
   RowBox[{"2", " ", 
    SuperscriptBox["z", "2"], " ", "\[Kappa]"}], "-", 
   RowBox[{"2", " ", 
    SuperscriptBox["z", "4"], " ", "\[Lambda]"}], "+", 
   RowBox[{
    SuperscriptBox["a", "2"], " ", 
    RowBox[{"(", 
     RowBox[{
      RowBox[{"4", " ", "\[Kappa]"}], "-", 
      RowBox[{
       SuperscriptBox["z", "2"], " ", "\[Lambda]"}]}], ")"}]}]}], 
  RowBox[{"2", " ", 
   SuperscriptBox["z", "5"], " ", 
   SqrtBox[
    SuperscriptBox["z", "2"]]}]]], "Output",
 CellChangeTimes->{3.8416612978719683`*^9, 3.854014370739696*^9, 
  3.855311614259821*^9},
 CellLabel->"Out[36]=",ExpressionUUID->"df52529d-0d3e-4d90-b26e-73304af3fe9a"]
}, Open  ]],

Cell["\<\
In order to be a stable pair, the front and aft swimmer must be equally sped \
up or slowed down.\
\>", "Text",
 CellChangeTimes->{{3.8386472372038355`*^9, 3.8386472622940273`*^9}, {
  3.840447860471074*^9, 
  3.840447877379942*^9}},ExpressionUUID->"33be4fb7-af29-4822-991a-\
51408adbf3bb"],

Cell[CellGroupData[{

Cell[BoxData[
 RowBox[{"sols", "=", 
  RowBox[{"Solve", "[", 
   RowBox[{
    RowBox[{"Simplify", "[", 
     RowBox[{"(", 
      RowBox[{"\[CapitalDelta]uAft", "==", "\[CapitalDelta]uFro"}], ")"}], 
     "]"}], ",", "z"}], "]"}]}]], "Input",
 CellChangeTimes->{{3.8386467644743147`*^9, 3.838646788802435*^9}, {
   3.8386468316880236`*^9, 3.8386468332420673`*^9}, {3.8386511279416513`*^9, 
   3.838651135917596*^9}, 3.8386512714294915`*^9},
 CellLabel->"In[37]:=",ExpressionUUID->"f43737f4-f109-4c09-bc23-321d5480462f"],

Cell[BoxData[
 RowBox[{"{", 
  RowBox[{
   RowBox[{"{", 
    RowBox[{"z", "\[Rule]", 
     RowBox[{
      RowBox[{"-", 
       FractionBox["1", "2"]}], " ", 
      SqrtBox[
       RowBox[{
        RowBox[{"-", 
         SuperscriptBox["a", "2"]}], "+", 
        FractionBox[
         RowBox[{"2", " ", "\[Kappa]"}], "\[Lambda]"], "-", 
        FractionBox[
         SqrtBox[
          RowBox[{
           RowBox[{"4", " ", 
            SuperscriptBox["\[Kappa]", "2"]}], "+", 
           RowBox[{"28", " ", 
            SuperscriptBox["a", "2"], " ", "\[Kappa]", " ", "\[Lambda]"}], 
           "+", 
           RowBox[{
            SuperscriptBox["a", "4"], " ", 
            SuperscriptBox["\[Lambda]", "2"]}]}]], "\[Lambda]"]}]]}]}], "}"}],
    ",", 
   RowBox[{"{", 
    RowBox[{"z", "\[Rule]", 
     RowBox[{
      FractionBox["1", "2"], " ", 
      SqrtBox[
       RowBox[{
        RowBox[{"-", 
         SuperscriptBox["a", "2"]}], "+", 
        FractionBox[
         RowBox[{"2", " ", "\[Kappa]"}], "\[Lambda]"], "-", 
        FractionBox[
         SqrtBox[
          RowBox[{
           RowBox[{"4", " ", 
            SuperscriptBox["\[Kappa]", "2"]}], "+", 
           RowBox[{"28", " ", 
            SuperscriptBox["a", "2"], " ", "\[Kappa]", " ", "\[Lambda]"}], 
           "+", 
           RowBox[{
            SuperscriptBox["a", "4"], " ", 
            SuperscriptBox["\[Lambda]", "2"]}]}]], "\[Lambda]"]}]]}]}], "}"}],
    ",", 
   RowBox[{"{", 
    RowBox[{"z", "\[Rule]", 
     RowBox[{
      RowBox[{"-", 
       FractionBox["1", "2"]}], " ", 
      SqrtBox[
       RowBox[{
        RowBox[{"-", 
         SuperscriptBox["a", "2"]}], "+", 
        FractionBox[
         RowBox[{"2", " ", "\[Kappa]"}], "\[Lambda]"], "+", 
        FractionBox[
         SqrtBox[
          RowBox[{
           RowBox[{"4", " ", 
            SuperscriptBox["\[Kappa]", "2"]}], "+", 
           RowBox[{"28", " ", 
            SuperscriptBox["a", "2"], " ", "\[Kappa]", " ", "\[Lambda]"}], 
           "+", 
           RowBox[{
            SuperscriptBox["a", "4"], " ", 
            SuperscriptBox["\[Lambda]", "2"]}]}]], "\[Lambda]"]}]]}]}], "}"}],
    ",", 
   RowBox[{"{", 
    RowBox[{"z", "\[Rule]", 
     RowBox[{
      FractionBox["1", "2"], " ", 
      SqrtBox[
       RowBox[{
        RowBox[{"-", 
         SuperscriptBox["a", "2"]}], "+", 
        FractionBox[
         RowBox[{"2", " ", "\[Kappa]"}], "\[Lambda]"], "+", 
        FractionBox[
         SqrtBox[
          RowBox[{
           RowBox[{"4", " ", 
            SuperscriptBox["\[Kappa]", "2"]}], "+", 
           RowBox[{"28", " ", 
            SuperscriptBox["a", "2"], " ", "\[Kappa]", " ", "\[Lambda]"}], 
           "+", 
           RowBox[{
            SuperscriptBox["a", "4"], " ", 
            SuperscriptBox["\[Lambda]", "2"]}]}]], "\[Lambda]"]}]]}]}], 
    "}"}]}], "}"}]], "Output",
 CellChangeTimes->{3.8416612979093385`*^9, 3.854014370763136*^9, 
  3.855311614284979*^9},
 CellLabel->"Out[37]=",ExpressionUUID->"89e0fec3-36d6-4b82-bb2c-8e3e4868bc52"]
}, Open  ]],

Cell["\<\
Only the real-valued positive solution for the resulting separation of the \
particles is reasonable. This gives a value of a bit over 3x the diameter \
when \[Kappa] = 10\[Lambda]. \
\>", "Text",
 CellChangeTimes->{{3.8386472372038355`*^9, 3.8386472622940273`*^9}, {
  3.840447860471074*^9, 
  3.8404480532651477`*^9}},ExpressionUUID->"33be4fb7-af29-4822-991a-\
51408adbf3bb"],

Cell[CellGroupData[{

Cell[BoxData[{
 RowBox[{"solz", "=", 
  RowBox[{"sols", "[", 
   RowBox[{"[", "4", "]"}], "]"}]}], "\n", 
 RowBox[{
  RowBox[{
   RowBox[{"solz", "/.", 
    RowBox[{"{", 
     RowBox[{"a", "\[Rule]", 
      RowBox[{"1", "/", "2"}]}], "}"}]}], "/.", "psubs"}], "//", 
  "N"}]}], "Input",
 CellChangeTimes->{{3.8386473091878533`*^9, 3.8386473180216293`*^9}, {
   3.8386474520679417`*^9, 3.8386474867166424`*^9}, 3.8404523530781455`*^9},
 CellLabel->"In[38]:=",ExpressionUUID->"56daceec-6a2a-4ffb-a6e4-becb7fb5e479"],

Cell[BoxData[
 RowBox[{"{", 
  RowBox[{"z", "\[Rule]", 
   RowBox[{
    FractionBox["1", "2"], " ", 
    SqrtBox[
     RowBox[{
      RowBox[{"-", 
       SuperscriptBox["a", "2"]}], "+", 
      FractionBox[
       RowBox[{"2", " ", "\[Kappa]"}], "\[Lambda]"], "+", 
      FractionBox[
       SqrtBox[
        RowBox[{
         RowBox[{"4", " ", 
          SuperscriptBox["\[Kappa]", "2"]}], "+", 
         RowBox[{"28", " ", 
          SuperscriptBox["a", "2"], " ", "\[Kappa]", " ", "\[Lambda]"}], "+", 
         RowBox[{
          SuperscriptBox["a", "4"], " ", 
          SuperscriptBox["\[Lambda]", "2"]}]}]], "\[Lambda]"]}]]}]}], 
  "}"}]], "Output",
 CellChangeTimes->{3.8416612979333115`*^9, 3.854014370769916*^9, 
  3.85531161429179*^9},
 CellLabel->"Out[38]=",ExpressionUUID->"37b9b5c1-89ca-4544-9b2a-6dbdc2dfe9ed"],

Cell[BoxData[
 RowBox[{"{", 
  RowBox[{"z", "\[Rule]", "3.2183429274928823`"}], "}"}]], "Output",
 CellChangeTimes->{3.8416612979333115`*^9, 3.854014370769916*^9, 
  3.855311614294342*^9},
 CellLabel->"Out[39]=",ExpressionUUID->"592b457c-be13-4a7d-8427-41e7fab63597"]
}, Open  ]],

Cell["\<\
The collective speed-up remains zero, despite the addition of an effective \
size.\
\>", "Text",
 CellChangeTimes->{{3.8386479377493625`*^9, 3.838647946526424*^9}, {
  3.8404481729502573`*^9, 
  3.840448210889868*^9}},ExpressionUUID->"66fa9b93-fc13-42fd-9c4b-\
cc3d758f4a31"],

Cell[CellGroupData[{

Cell[BoxData[
 RowBox[{"\[CapitalDelta]u", "=", 
  RowBox[{"Simplify", "[", 
   RowBox[{
    RowBox[{
     RowBox[{
      RowBox[{"FaxFro", "[", 
       RowBox[{"[", "1", "]"}], "]"}], "/.", 
      RowBox[{"{", 
       RowBox[{
        RowBox[{"x", "\[Rule]", "0"}], ",", 
        RowBox[{"y", "\[Rule]", "0"}]}], "}"}]}], "/.", "solz"}], ",", 
    RowBox[{"Assumptions", "\[Rule]", 
     RowBox[{"{", 
      RowBox[{
       RowBox[{"a", ">", "0"}], ",", 
       RowBox[{"\[Lambda]", ">", "0"}], ",", 
       RowBox[{"\[Kappa]", ">", "0"}]}], "}"}]}]}], "]"}]}]], "Input",
 CellChangeTimes->{{3.838647325464266*^9, 3.838647418251316*^9}, {
  3.8386476972543125`*^9, 3.8386477065898495`*^9}, {3.840448193350722*^9, 
  3.8404481950884686`*^9}},
 CellLabel->"In[40]:=",ExpressionUUID->"60a97437-84d5-49fe-b6ec-3e98e7f03a84"],

Cell[BoxData["0"], "Output",
 CellChangeTimes->{3.8416612979501753`*^9, 3.854014370793602*^9, 
  3.855311614318535*^9},
 CellLabel->"Out[40]=",ExpressionUUID->"1ba4bf26-f453-4625-94e5-44cd1554cf26"]
}, Open  ]],

Cell["\<\
Clearly, the dependence of the separation \[CapitalDelta]x on \[Kappa], \
\[Lambda], and \[ScriptA] is more complicated than before. Here we visualize \
the new trend (red dashed line) and show that it is quite similar to our \
previous result.\
\>", "Text",
 CellChangeTimes->{{3.8386479240674515`*^9, 3.838647932119117*^9}, {
   3.8386480643565702`*^9, 3.8386480771672597`*^9}, 3.838714811366643*^9, {
   3.8404480550134125`*^9, 3.840448122002364*^9}, 
   3.840448725215371*^9},ExpressionUUID->"e4904079-bb64-49d1-9754-\
e2c54ac3879c"],

Cell[CellGroupData[{

Cell[BoxData[{
 RowBox[{
  RowBox[{"xplot", "=", 
   RowBox[{
    RowBox[{"solz", "[", 
     RowBox[{"[", 
      RowBox[{"1", ",", "2"}], "]"}], "]"}], "/.", 
    RowBox[{"{", 
     RowBox[{
      RowBox[{"a", "\[Rule]", 
       RowBox[{"1", "/", "2"}]}], ",", 
      RowBox[{"\[Lambda]", "\[Rule]", "1"}]}], "}"}]}]}], 
  ";"}], "\[IndentingNewLine]", 
 RowBox[{
  RowBox[{"plotfax", "=", 
   RowBox[{"Plot", "[", 
    RowBox[{
     RowBox[{"{", 
      RowBox[{"1", ",", "xplot"}], "}"}], ",", 
     RowBox[{"{", 
      RowBox[{"\[Kappa]", ",", "0.5", ",", "10"}], "}"}], ",", 
     RowBox[{"PlotStyle", "\[Rule]", 
      RowBox[{"{", 
       RowBox[{
        RowBox[{"{", 
         RowBox[{"Dashed", ",", "Blue", ",", "Thick"}], "}"}], ",", 
        RowBox[{"{", 
         RowBox[{"Thick", ",", "Red", ",", "Dotted"}], "}"}]}], "}"}]}], ",", 
     RowBox[{"PlotRange", "\[Rule]", 
      RowBox[{"{", 
       RowBox[{
        RowBox[{"{", 
         RowBox[{"0", ",", "10"}], "}"}], ",", "All"}], "}"}]}], ",", 
     RowBox[{"ImageSize", "\[Rule]", "750"}], ",", 
     RowBox[{"TicksStyle", "\[Rule]", 
      RowBox[{"Directive", "[", 
       RowBox[{"{", 
        RowBox[{"Black", ",", "20"}], "}"}], "]"}]}], ",", 
     RowBox[{"AxesLabel", "\[Rule]", 
      RowBox[{"{", 
       RowBox[{
        RowBox[{"Style", "[", 
         RowBox[{"\"\<\[Lambda]/\[Kappa]\>\"", ",", "Black", ",", "25"}], 
         "]"}], ",", 
        RowBox[{"Style", "[", 
         RowBox[{
         "\"\<\[CapitalDelta]x/\[Sigma]\>\"", ",", "Black", ",", "25"}], 
         "]"}]}], "}"}]}], ",", 
     RowBox[{"AxesOrigin", "\[Rule]", 
      RowBox[{"{", 
       RowBox[{"0", ",", "0"}], "}"}]}]}], "]"}]}], ";"}], "\n", 
 RowBox[{"Show", "[", 
  RowBox[{"plotreg", ",", "plotfax"}], "]"}]}], "Input",
 CellChangeTimes->{{3.8386478083945556`*^9, 3.8386478117592883`*^9}, {
  3.8386478440951777`*^9, 3.838647913360586*^9}, {3.8386500573224115`*^9, 
  3.8386500842655*^9}, {3.8404480985016785`*^9, 3.8404481269302673`*^9}},
 CellLabel->"In[41]:=",ExpressionUUID->"6ede3913-67cb-47ce-8031-3a5a7c56f10d"],

Cell[BoxData[
 GraphicsBox[{{{{}, {}, 
     TagBox[
      {RGBColor[0, 0, 1], Thickness[Large], Opacity[1.], 
       Dashing[{Small, Small}], LineBox[CompressedData["
1:eJxTTMoPSmViYGAwAWIQ/TRYLIOB4YE9Axh8sDfb+77/1O9HcH6b2sntU74/
hfN5zrq/WJb/Bs7fPr1M/6/NRzhfr8E36I/RFzh/WlBXqlXmdzj/bdMt6ZkZ
v+B887kTDpmt+AvnJ5envgjJYXCA8RX9eQ7KvWSE829IPxPkaGOG89une25p
ZGdFyOvlc6U1ssH5SruP38iU5oDzU76t/PF3JiecP19t/4SNFtxwfk3RtDvn
z/PA+QG53yvrvPngfLnY7n6f5/xw/qfakOqrmwXg/EvH/2SJtAjC+c3ybVs6
AoTg/PV+V9Rc+YXh/Igf1qGC9xD82sqMNarzReD8Yo6y2PwYUTj/qeDcUyc0
xeD8y586ErJeIvh2fn2bpHeKw/lV20vimFol4HzDH/LGhs6ScH7q5ieH8wWl
4HxRt7zabxcR/GnPbkzY1CcN509hjE2oi5aB83m/LI2YJCUL5zMncvBue4ng
lyzVf6W4Wg7O3/7dXPFwhjycb/1Ih8tKWgERHiYKM8yqEfwtzgos1o8R/B83
BWSjPBXh/F+3k73mrkDwrWYfDn3BrwTnWxxrLQ0vQPDlKyycHp5D8F2ef39T
ZKoM56sfklyjMRXBL9E7EzTlFIJ/aFbdz///EXwAeSzxgA==
        "]]},
      Annotation[#, "Charting`Private`Tag$10503#1"]& ], 
     TagBox[
      {RGBColor[1, 0, 0], Thickness[Large], Opacity[1.], 
       LineBox[CompressedData["
1:eJwVj38803kcxze/tq82rN8bZnyzahwlhyN93h3p/Kg5l8vp1lF0S2kdnSw/
SkM7hC6pOPRLZ5ejtCOcu4tHZOdHStJ1uSlm5GrNj8382Lk/Xo/XP8/H4/V8
2e4ThEQbEAiEHYv5v4c/W8knEORokES/XXpFgTbYhNYPrJKjR75/mgnvKNCJ
sfOmTc5yZOctVfs1K5BFGu1n4Vdy5LqGdK/ptQJ5VlHU6t/k6NPIVWsY7BGU
SzZMHk4ZRMJG38obFSPIreldnmz2FWqZev/iSrkSZbLb6wo0w4gRFs/fKxpD
lM7typuCcTTSSPHmcd6iuosJzvOb36MNy+l5WcUq5HRqR8icyySKu9od4qZ7
jwpDsqI9D2qQ9AvHjtLwCfTv6b8sL/N1KEh53c8ndxK5l+Q3u1XMI25ZuIP4
4RTafzxaueswAUqfcs7eG59GtlzKfeYoEawWDnIbVBrUb6mgkTMN4XSFJr5p
QYvOXPSXppGMwY3rrVOqZlC/k8D0QJoJtGQXDZH7dMiusa3/oCUZLosi1wa0
zqKoaYl2/jIGbfaiQV7ZHCpj/55/x2MJXDtp6nBVNI+S4wr/7u6mQIMf/9Am
3gIKjtUIUwPNQEI9L2i20yMmLzsvaMQcfhyqHbo+oUfqlF1JT+9agK5oe9JE
GAEet83FLE+nwa/Ge7fcbCKAyCZTKg5eCsHWqtM+TCJU7+xlbzNfBv09/xwV
JRAhTOsVShtYBlFHqsN9e4mQIuRX2pctB09cxV/NMYB4cgJP8OUKkPKdUUOy
AQzTSmQP168E/VUO5UGvATxRiyNiRlfC4e5pLM3eELbszK2xrF8FHKO8c2eS
DOFE3bG9BhmrwcVVezO/yxA2am02bfShg3vPI1EXwwii7w61CGgMuMCmm3sd
NoIVfkdSpnsYoDKL3WNVZwSFiv78mlxLiKA2aE/pjaCAyItI3WMFVVEOh7RB
xkCdLA/7nmENgczpWt8CYzCMJFNrR62BwV0iE8uN4Vi585jtLSZQbZ50Pmab
QJ3G3baFbwPcqSdsRYwJeL1yNPW0ZME54i8dfXdNIMyVdcktiQW5kSwWXWMC
Uh+WkddrFiiZ9Z+zEAm0zy2sw/1tYUpirCRkkED3Yn9ASYUtCNY5dyc8IIFn
cUuo0twOtiZSz14yJYNHa8a3u4/awS1hafo3AWSwSfT4eLDLDp5FVQ58LSaD
74hmPO5DHG6MJWapZWRY20yvXHcBB5N9xeIYMgZZoVystxAHdzPOT0kYBuPK
9AMnL+GQU7LijxxTDG6bq1h9xTjM7cbaqygYePJaL4iu4ZAly+GqLTDYqY07
OVCNw62l3A3H6Rgcc+oIKZDh0GpPCUzkYNB3n3gbdeAwKVk6e8YBg49C3alv
OnHwWVJedtERg4Wka21be3Boc45vrXXCQNyeuPndMxxchS+zJl0wKI6yZwcM
45DR66iK9VrkNeGiKQUOb7eVjiZvxiAiO19+RYlDXHHNs2xvDNbUzBZp3uCw
IGk/J0EYVOl7zMvVODT7PU8Z8sHA4jwpNngSh8aO76wmfDGIZ3vLZqdwEJQo
q4l+GHjsqEgPmVn801ErZX6CQZH85eC8DocA4nr2B/4YzMcvQ5I5HLocuTle
AYv7JP8fdi3gkFnPGfEPxKC5KHVGr1/0oTW5hQVh8B8IZyJO
        "]]},
      Annotation[#, "Charting`Private`Tag$10503#2"]& ], 
     TagBox[
      {RGBColor[0, 1, 0], Thickness[Large], Opacity[1.], Dashing[{0, Small}], 
       LineBox[CompressedData["
1:eJwVj38803kcxze/tq82rN8bZnyzahwlhyN93h3p/Kg5l8vp1lF0S2kdnSw/
SkM7hC6pOPRLZ5ejtCOcu4tHZOdHStJ1uSlm5GrNj8382Lk/Xo/XP8/H4/V8
2e4ThEQbEAiEHYv5v4c/W8knEORokES/XXpFgTbYhNYPrJKjR75/mgnvKNCJ
sfOmTc5yZOctVfs1K5BFGu1n4Vdy5LqGdK/ptQJ5VlHU6t/k6NPIVWsY7BGU
SzZMHk4ZRMJG38obFSPIreldnmz2FWqZev/iSrkSZbLb6wo0w4gRFs/fKxpD
lM7typuCcTTSSPHmcd6iuosJzvOb36MNy+l5WcUq5HRqR8icyySKu9od4qZ7
jwpDsqI9D2qQ9AvHjtLwCfTv6b8sL/N1KEh53c8ndxK5l+Q3u1XMI25ZuIP4
4RTafzxaueswAUqfcs7eG59GtlzKfeYoEawWDnIbVBrUb6mgkTMN4XSFJr5p
QYvOXPSXppGMwY3rrVOqZlC/k8D0QJoJtGQXDZH7dMiusa3/oCUZLosi1wa0
zqKoaYl2/jIGbfaiQV7ZHCpj/55/x2MJXDtp6nBVNI+S4wr/7u6mQIMf/9Am
3gIKjtUIUwPNQEI9L2i20yMmLzsvaMQcfhyqHbo+oUfqlF1JT+9agK5oe9JE
GAEet83FLE+nwa/Ge7fcbCKAyCZTKg5eCsHWqtM+TCJU7+xlbzNfBv09/xwV
JRAhTOsVShtYBlFHqsN9e4mQIuRX2pctB09cxV/NMYB4cgJP8OUKkPKdUUOy
AQzTSmQP168E/VUO5UGvATxRiyNiRlfC4e5pLM3eELbszK2xrF8FHKO8c2eS
DOFE3bG9BhmrwcVVezO/yxA2am02bfShg3vPI1EXwwii7w61CGgMuMCmm3sd
NoIVfkdSpnsYoDKL3WNVZwSFiv78mlxLiKA2aE/pjaCAyItI3WMFVVEOh7RB
xkCdLA/7nmENgczpWt8CYzCMJFNrR62BwV0iE8uN4Vi585jtLSZQbZ50Pmab
QJ3G3baFbwPcqSdsRYwJeL1yNPW0ZME54i8dfXdNIMyVdcktiQW5kSwWXWMC
Uh+WkddrFiiZ9Z+zEAm0zy2sw/1tYUpirCRkkED3Yn9ASYUtCNY5dyc8IIFn
cUuo0twOtiZSz14yJYNHa8a3u4/awS1hafo3AWSwSfT4eLDLDp5FVQ58LSaD
74hmPO5DHG6MJWapZWRY20yvXHcBB5N9xeIYMgZZoVystxAHdzPOT0kYBuPK
9AMnL+GQU7LijxxTDG6bq1h9xTjM7cbaqygYePJaL4iu4ZAly+GqLTDYqY07
OVCNw62l3A3H6Rgcc+oIKZDh0GpPCUzkYNB3n3gbdeAwKVk6e8YBg49C3alv
OnHwWVJedtERg4Wka21be3Boc45vrXXCQNyeuPndMxxchS+zJl0wKI6yZwcM
45DR66iK9VrkNeGiKQUOb7eVjiZvxiAiO19+RYlDXHHNs2xvDNbUzBZp3uCw
IGk/J0EYVOl7zMvVODT7PU8Z8sHA4jwpNngSh8aO76wmfDGIZ3vLZqdwEJQo
q4l+GHjsqEgPmVn801ErZX6CQZH85eC8DocA4nr2B/4YzMcvQ5I5HLocuTle
AYv7JP8fdi3gkFnPGfEPxKC5KHVGr1/0oTW5hQVh8B8IZyJO
        "]]},
      Annotation[#, "Charting`Private`Tag$10503#3"]& ]}, {}}, {{{}, {}, 
     TagBox[
      {RGBColor[0, 0, 1], Thickness[Large], Opacity[1.], 
       Dashing[{Small, Small}], LineBox[CompressedData["
1:eJxTTMoPSmViYGAwAWIQ/TRYLIOB4YE9Axh8sDfb+77/1O9HcH6b2sntU74/
hfN5zrq/WJb/Bs7fPr1M/6/NRzhfr8E36I/RFzh/WlBXqlXmdzj/bdMt6ZkZ
v+B887kTDpmt+AvnJ5envgjJYXCA8RX9eQ7KvWSE829IPxPkaGOG89une25p
ZGdFyOvlc6U1ssH5SruP38iU5oDzU76t/PF3JiecP19t/4SNFtxwfk3RtDvn
z/PA+QG53yvrvPngfLnY7n6f5/xw/qfakOqrmwXg/EvH/2SJtAjC+c3ybVs6
AoTg/PV+V9Rc+YXh/Igf1qGC9xD82sqMNarzReD8Yo6y2PwYUTj/qeDcUyc0
xeD8y586ErJeIvh2fn2bpHeKw/lV20vimFol4HzDH/LGhs6ScH7q5ieH8wWl
4HxRt7zabxcR/GnPbkzY1CcN509hjE2oi5aB83m/LI2YJCUL5zMncvBue4ng
lyzVf6W4Wg7O3/7dXPFwhjycb/1Ih8tKWgERHiYKM8yqEfwtzgos1o8R/B83
BWSjPBXh/F+3k73mrkDwrWYfDn3BrwTnWxxrLQ0vQPDlKyycHp5D8F2ef39T
ZKoM56sfklyjMRXBL9E7EzTlFIJ/aFbdz///EXwAeSzxgA==
        "]]},
      Annotation[#, "Charting`Private`Tag$10571#1"]& ], 
     TagBox[
      {RGBColor[1, 0, 0], Thickness[Large], Opacity[1.], Dashing[{0, Small}], 
       LineBox[CompressedData["
1:eJwVj3s01HkAxYfBzE+ERvIIM35RraK0Hql8b5vaWGSFOi2F0oo0rUflNd5S
nRopipLHrmgTmpwmiRYnytZGqbSWHaQwUklGGNb+cc89n3PuOZ9zeQF8j0BF
BoPhOpf/u3+7ThCDISFWoTFifwspWWXsVd29SELcEweNQh2kJHronGqtpYSU
tYVLQ9ykRDNR60bUHglhlJ5b6XhISuzL1UZH6yQkJkc3I+CGlJxhM2P743rI
BK9gDX/5MLGp/SBsmeol/C0nNI/qvSdpZo/E52X9pDoreklN1whRe/L9wFX+
MHH29HsesewTEV84Yilf/4n8u6Wnd37OKLFIcPWYthoj6rattPDNZ5LtcTLQ
/oCMmK4S6bhafSHvk/42yAmaJIYl90KI9zixzctosCmVE0FdYYFhoozsPRo4
4HmQgT5mnWrWhQnC26ZWbzSogMK7dvVdwq+kw+CtFjuNCe2QbZxVmZPk+AWn
qkSWMvLrYv7YGj1FOiz4qvsTVeAVPe1i7z1NTGqaOw4YsHHY3v+T9QY52Td+
bUKeQyFfYl1oM3+G5Jvdz7hpNw9aNtylTkMzJDYs+5+nT9WwucI8e/u9WeIe
KosS/DAfyvna74o2MGDke0ro8k4DA8d70m4WMTAa5xnz4pYmuiaZyq9mGHjW
PB2snaIFyildGuWngGTjtKp09wVoWjDp4VCngAq3drPNGhxQ3qNXZRxF7JxY
56XVzYGL963JxXxFxEUFlZnma6NdsLvxSoMiwtlHfPk+C/HogciKw2GiXyuv
5eFyHaSHFQs6g5h4PpruFzyog1hmUFKmmAkHtzMig+pFGCgq+Rg/TwnR4ojd
iqm6WJkZXSD0UcLqCeM1qzfpwdrJxZddooTAW28a+Vr64Hi4r7g8roSFWw7F
jbfpQz8nt6CdKCP7bUeG6IwBrvct3lSSpozzCr5+gp8WQ6P8c2vUM2WojxXv
zNQ3hLCmYcxZVwVMf7b67cE5lmwcUdirgohiyyHedSNUV/2c1F+iArHMltcY
ZAyjyN9DfhtSwbreFar2BlyYTt8/bGnFws5vuRdtYrgI6+73sYhgoWoTV2ld
HxeFreaveu6yMPFa03CXEw/mI63m8bMsTHbudc4r5WFwQZ9LqwMb9pcavQY0
TDAVerasNokNu6bUyB2HTfBngHOfoJ4N42N23/X8ZQJOOd8xeIYNx3ey4TBr
Gq5EU7uTUFjaoFe2LIuG5MUd9e2xFE56baPas2n0Nsib9sRRGB5I2R9/kUbl
Zm7kQQGFSo2P3JeXaKzJY1amJlCw923KSi6iQR8NLhCnUHCbCIvvrqBxUj5y
UO80hQiLxx7nW2go/hJZ155H4WW9QiV5TONBkZ6O5AqFtV626tInNKb8mwOk
+RRmYoqaN7bR+HXMsVOhiEL6o2PrP7yicdptZKvFVQqX9pmaOffT2M9appta
PreX7Ur+8pbGjzxWvbCCgt+pDEnBAI2RHcp7cispLBFN5cqkNDwj90VXiCiU
z7ZpFI/SsOx4ZvH6NgXNc6xQ9zEafWhN6BNTCDfb0DL1hcaOcFnz+zsU7FxL
Uzy+0mhNe2itWEMhV9LVI5+k8VQj0kftHgV5OIdcm6aRLHI/plM752c5Xfac
obG2wecEt45CQ67g6+zs3L+zucJv7lP4D+hBJbs=
        "]]},
      Annotation[#, "Charting`Private`Tag$10571#2"]& ]}, {}}},
  AspectRatio->NCache[GoldenRatio^(-1), 0.6180339887498948],
  Axes->{True, True},
  AxesLabel->{
    FormBox[
     StyleBox["\"\[Lambda]/\[Kappa]\"", 
      GrayLevel[0], 25, StripOnInput -> False], TraditionalForm], 
    FormBox[
     StyleBox["\"\[CapitalDelta]x\"", 
      GrayLevel[0], 25, StripOnInput -> False], TraditionalForm]},
  AxesOrigin->{0., 0.},
  DisplayFunction->Identity,
  Frame->{{False, False}, {False, False}},
  FrameLabel->{{None, None}, {None, None}},
  FrameTicks->{{Automatic, Automatic}, {Automatic, Automatic}},
  GridLines->{None, None},
  GridLinesStyle->Directive[
    GrayLevel[0.5, 0.4]],
  ImagePadding->All,
  ImageSize->{457.88671875, Automatic},
  Method->{
   "DefaultBoundaryStyle" -> Automatic, 
    "DefaultGraphicsInteraction" -> {
     "Version" -> 1.2, "TrackMousePosition" -> {True, False}, 
      "Effects" -> {
       "Highlight" -> {"ratio" -> 2}, "HighlightPoint" -> {"ratio" -> 2}, 
        "Droplines" -> {
         "freeformCursorMode" -> True, 
          "placement" -> {"x" -> "All", "y" -> "None"}}}}, "DefaultMeshStyle" -> 
    AbsolutePointSize[6], "ScalingFunctions" -> None, 
    "CoordinatesToolOptions" -> {"DisplayFunction" -> ({
        (Identity[#]& )[
         Part[#, 1]], 
        (Identity[#]& )[
         Part[#, 2]]}& ), "CopiedValueFunction" -> ({
        (Identity[#]& )[
         Part[#, 1]], 
        (Identity[#]& )[
         Part[#, 2]]}& )}},
  PlotRange->{{0, 10}, All},
  PlotRangeClipping->True,
  PlotRangePadding->{{0, 0}, {
     Scaled[0.05], 
     Scaled[0.05]}},
  Ticks->{Automatic, Automatic},
  TicksStyle->Directive[{
     GrayLevel[0], 20}]]], "Output",
 CellChangeTimes->{3.8416612979910655`*^9, 3.8540143708306227`*^9, 
  3.855311614351585*^9},
 CellLabel->"Out[43]=",ExpressionUUID->"21f3b6bd-5b3e-46a9-a489-769393ba9d5f"]
}, Open  ]]
}, Open  ]],

Cell[CellGroupData[{

Cell[TextData[StyleBox["COMPUTING THE PROPERTIES OF A SWIMMER TRIMER", \
"Subchapter"]], "Title",
 CellChangeTimes->{{3.840444575148736*^9, 3.8404445868405*^9}, {
   3.840447493214076*^9, 3.840447499721608*^9}, {3.8404482207469397`*^9, 
   3.8404482242600384`*^9}, 3.840448254494546*^9, {3.8404482884979773`*^9, 
   3.8404483059956555`*^9}},ExpressionUUID->"fe87a32f-5ce8-4ce0-9a97-\
fe4b3a6fda0f"],

Cell["\<\
Repeating the above calculation for three swimmers, it is clear that we need \
to determine the effect of trailing pair on the leading swimmer, the front \
and aft swimmer on the middle one, and the leading pair on the rear swimmer, \
respectively.\
\>", "Text",
 CellChangeTimes->{{3.840448313578964*^9, 3.8404484093872833`*^9}, 
   3.8416610922603707`*^9},ExpressionUUID->"d4418357-d245-4448-b2af-\
ee4730ede937"],

Cell[CellGroupData[{

Cell[BoxData[{
 RowBox[{
  RowBox[{"ufro", "=", 
   RowBox[{
    RowBox[{"Simplify", "[", 
     RowBox[{"utot", "/.", 
      RowBox[{"{", 
       RowBox[{
        RowBox[{"xf", "\[Rule]", 
         RowBox[{"x", "+", "r"}]}], ",", 
        RowBox[{"yf", "\[Rule]", "y"}]}], "}"}]}], "]"}], "+", 
    RowBox[{"Simplify", "[", 
     RowBox[{"utot", "/.", 
      RowBox[{"{", 
       RowBox[{
        RowBox[{"xf", "\[Rule]", 
         RowBox[{"x", "+", 
          RowBox[{"(", 
           RowBox[{"r", "+", "q"}], ")"}]}]}], ",", 
        RowBox[{"yf", "\[Rule]", "y"}]}], "}"}]}], "]"}]}]}], ";"}], "\n", 
 RowBox[{
  RowBox[{"FaxFro", "=", 
   RowBox[{"(", 
    RowBox[{"ufro", "+", 
     RowBox[{
      RowBox[{"(", 
       RowBox[{
        RowBox[{"a", "^", "2"}], "/", "6"}], ")"}], "*", 
      RowBox[{"(", 
       RowBox[{
        RowBox[{"D", "[", 
         RowBox[{"ufro", ",", "x", ",", "x"}], "]"}], "+", 
        RowBox[{"D", "[", 
         RowBox[{"ufro", ",", "y", ",", "y"}], "]"}]}], ")"}]}]}], ")"}]}], 
  ";"}], "\[IndentingNewLine]", 
 RowBox[{"\[CapitalDelta]uFro", "=", 
  RowBox[{"Simplify", "[", 
   RowBox[{
    RowBox[{
     RowBox[{"FaxFro", "[", 
      RowBox[{"[", "1", "]"}], "]"}], "/.", 
     RowBox[{"{", 
      RowBox[{
       RowBox[{"y", "\[Rule]", "0"}], ",", 
       RowBox[{"x", "\[Rule]", "0"}]}], "}"}]}], ",", 
    RowBox[{"Assumptions", "\[Rule]", 
     RowBox[{"{", 
      RowBox[{
       RowBox[{"\[Lambda]", ">", "0"}], ",", 
       RowBox[{"\[Kappa]", ">", "0"}], ",", 
       RowBox[{"a", ">", "0"}], ",", 
       RowBox[{"q", ">", "0"}], ",", 
       RowBox[{"r", ">", "0"}]}], "}"}]}]}], "]"}]}]}], "Input",
 CellChangeTimes->{{3.838646199963211*^9, 3.8386462525721626`*^9}, {
  3.8386463535701637`*^9, 3.838646365162773*^9}, {3.8386463957980423`*^9, 
  3.838646407355*^9}, {3.838646563138372*^9, 3.8386466101531487`*^9}, {
  3.838646752397642*^9, 3.8386467564522505`*^9}, {3.838648215813233*^9, 
  3.8386482320990767`*^9}, {3.8386482880538597`*^9, 3.8386482930924397`*^9}, {
  3.8386483859000597`*^9, 3.838648390209828*^9}, {3.8386485090958753`*^9, 
  3.838648512400744*^9}},
 CellLabel->"In[44]:=",ExpressionUUID->"38222ac4-3de1-4000-9676-3f6ef6027c51"],

Cell[BoxData[
 RowBox[{
  FractionBox["\[Kappa]", 
   SuperscriptBox["r", "4"]], "-", 
  FractionBox["\[Lambda]", 
   SuperscriptBox["r", "2"]], "-", 
  FractionBox[
   RowBox[{"2", " ", "q", " ", "r", " ", "\[Lambda]"}], 
   SuperscriptBox[
    RowBox[{"(", 
     RowBox[{"q", "+", "r"}], ")"}], "4"]], "-", 
  FractionBox[
   RowBox[{
    SuperscriptBox["r", "2"], " ", "\[Lambda]"}], 
   SuperscriptBox[
    RowBox[{"(", 
     RowBox[{"q", "+", "r"}], ")"}], "4"]], "+", 
  FractionBox[
   RowBox[{"\[Kappa]", "-", 
    RowBox[{
     SuperscriptBox["q", "2"], " ", "\[Lambda]"}]}], 
   SuperscriptBox[
    RowBox[{"(", 
     RowBox[{"q", "+", "r"}], ")"}], "4"]], "-", 
  FractionBox[
   RowBox[{
    SuperscriptBox["a", "2"], " ", 
    RowBox[{"(", 
     RowBox[{
      RowBox[{
       RowBox[{"-", "4"}], " ", 
       SuperscriptBox["r", "6"], " ", "\[Kappa]"}], "-", 
      RowBox[{"4", " ", 
       SuperscriptBox[
        RowBox[{"(", 
         RowBox[{"q", "+", "r"}], ")"}], "6"], " ", "\[Kappa]"}], "+", 
      RowBox[{
       SuperscriptBox["q", "2"], " ", 
       SuperscriptBox["r", "6"], " ", "\[Lambda]"}], "+", 
      RowBox[{"2", " ", "q", " ", 
       SuperscriptBox["r", "7"], " ", "\[Lambda]"}], "+", 
      RowBox[{
       SuperscriptBox["r", "8"], " ", "\[Lambda]"}], "+", 
      RowBox[{
       SuperscriptBox["r", "2"], " ", 
       SuperscriptBox[
        RowBox[{"(", 
         RowBox[{"q", "+", "r"}], ")"}], "6"], " ", "\[Lambda]"}]}], ")"}]}], 
   RowBox[{"2", " ", 
    SuperscriptBox["r", "6"], " ", 
    SuperscriptBox[
     RowBox[{"(", 
      RowBox[{"q", "+", "r"}], ")"}], "6"]}]]}]], "Output",
 CellChangeTimes->{3.8416612984407473`*^9, 3.8540143710965776`*^9, 
  3.8553116146209803`*^9},
 CellLabel->"Out[46]=",ExpressionUUID->"de37e609-326c-461f-bddf-4a62a0856baf"]
}, Open  ]],

Cell[CellGroupData[{

Cell[BoxData[{
 RowBox[{
  RowBox[{"umid", "=", 
   RowBox[{
    RowBox[{"Simplify", "[", 
     RowBox[{"utot", "/.", 
      RowBox[{"{", 
       RowBox[{
        RowBox[{"xf", "\[Rule]", 
         RowBox[{"x", "-", "r"}]}], ",", 
        RowBox[{"yf", "\[Rule]", "y"}]}], "}"}]}], "]"}], "+", 
    RowBox[{"Simplify", "[", 
     RowBox[{"utot", "/.", 
      RowBox[{"{", 
       RowBox[{
        RowBox[{"xf", "\[Rule]", 
         RowBox[{"x", "+", "q"}]}], ",", 
        RowBox[{"yf", "\[Rule]", "y"}]}], "}"}]}], "]"}]}]}], ";"}], "\n", 
 RowBox[{
  RowBox[{"FaxMid", "=", 
   RowBox[{"(", 
    RowBox[{"umid", "+", 
     RowBox[{
      RowBox[{"(", 
       RowBox[{
        RowBox[{"a", "^", "2"}], "/", "6"}], ")"}], "*", 
      RowBox[{"(", 
       RowBox[{
        RowBox[{"D", "[", 
         RowBox[{"umid", ",", "x", ",", "x"}], "]"}], "+", 
        RowBox[{"D", "[", 
         RowBox[{"umid", ",", "y", ",", "y"}], "]"}]}], ")"}]}]}], ")"}]}], 
  ";"}], "\[IndentingNewLine]", 
 RowBox[{"\[CapitalDelta]uMid", "=", 
  RowBox[{"Simplify", "[", 
   RowBox[{
    RowBox[{
     RowBox[{"FaxMid", "[", 
      RowBox[{"[", "1", "]"}], "]"}], "/.", 
     RowBox[{"{", 
      RowBox[{
       RowBox[{"y", "\[Rule]", "0"}], ",", 
       RowBox[{"x", "\[Rule]", "0"}]}], "}"}]}], ",", 
    RowBox[{"Assumptions", "\[Rule]", 
     RowBox[{"{", 
      RowBox[{
       RowBox[{"\[Lambda]", ">", "0"}], ",", 
       RowBox[{"\[Kappa]", ">", "0"}], ",", 
       RowBox[{"a", ">", "0"}], ",", 
       RowBox[{"q", ">", "0"}], ",", 
       RowBox[{"r", ">", "0"}]}], "}"}]}]}], "]"}]}]}], "Input",
 CellChangeTimes->{{3.838646199963211*^9, 3.8386462525721626`*^9}, {
   3.8386463535701637`*^9, 3.838646365162773*^9}, {3.8386463957980423`*^9, 
   3.838646407355*^9}, {3.838646563138372*^9, 3.8386465682723007`*^9}, 
   3.8386467354076567`*^9, {3.8386481617724133`*^9, 3.838648177644133*^9}, {
   3.838648300555958*^9, 3.838648308827089*^9}, {3.838648340992465*^9, 
   3.8386483942731028`*^9}, 3.8386485168108187`*^9},
 CellLabel->"In[47]:=",ExpressionUUID->"bfe99c78-2ae6-463e-9a67-b35501791aad"],

Cell[BoxData[
 RowBox[{
  FractionBox["\[Kappa]", 
   SuperscriptBox["q", "4"]], "-", 
  FractionBox["\[Kappa]", 
   SuperscriptBox["r", "4"]], "-", 
  FractionBox["\[Lambda]", 
   SuperscriptBox["q", "2"]], "+", 
  FractionBox["\[Lambda]", 
   SuperscriptBox["r", "2"]], "+", 
  RowBox[{
   FractionBox["1", "2"], " ", 
   SuperscriptBox["a", "2"], " ", 
   RowBox[{"(", 
    RowBox[{
     FractionBox[
      RowBox[{"4", " ", "\[Kappa]"}], 
      SuperscriptBox["q", "6"]], "-", 
     FractionBox[
      RowBox[{"4", " ", "\[Kappa]"}], 
      SuperscriptBox["r", "6"]], "-", 
     FractionBox["\[Lambda]", 
      SuperscriptBox["q", "4"]], "+", 
     FractionBox["\[Lambda]", 
      SuperscriptBox["r", "4"]]}], ")"}]}]}]], "Output",
 CellChangeTimes->{3.8416612987997885`*^9, 3.854014371220661*^9, 
  3.85531161475154*^9},
 CellLabel->"Out[49]=",ExpressionUUID->"b6aabad1-c0b7-4629-93fe-6226a3fa2fbc"]
}, Open  ]],

Cell[CellGroupData[{

Cell[BoxData[{
 RowBox[{
  RowBox[{"uaft", "=", 
   RowBox[{
    RowBox[{"Simplify", "[", 
     RowBox[{"utot", "/.", 
      RowBox[{"{", 
       RowBox[{
        RowBox[{"xf", "\[Rule]", 
         RowBox[{"x", "-", "q"}]}], ",", 
        RowBox[{"yf", "\[Rule]", "y"}]}], "}"}]}], "]"}], "+", 
    RowBox[{"Simplify", "[", 
     RowBox[{"utot", "/.", 
      RowBox[{"{", 
       RowBox[{
        RowBox[{"xf", "\[Rule]", 
         RowBox[{"x", "-", 
          RowBox[{"(", 
           RowBox[{"q", "+", "r"}], ")"}]}]}], ",", 
        RowBox[{"yf", "\[Rule]", "y"}]}], "}"}]}], "]"}]}]}], ";"}], "\n", 
 RowBox[{
  RowBox[{"FaxAft", "=", 
   RowBox[{"(", 
    RowBox[{"uaft", "+", 
     RowBox[{
      RowBox[{"(", 
       RowBox[{
        RowBox[{"a", "^", "2"}], "/", "6"}], ")"}], "*", 
      RowBox[{"(", 
       RowBox[{
        RowBox[{"D", "[", 
         RowBox[{"uaft", ",", "x", ",", "x"}], "]"}], "+", 
        RowBox[{"D", "[", 
         RowBox[{"uaft", ",", "y", ",", "y"}], "]"}]}], ")"}]}]}], ")"}]}], 
  ";"}], "\[IndentingNewLine]", 
 RowBox[{"\[CapitalDelta]uAft", "=", 
  RowBox[{"Simplify", "[", 
   RowBox[{
    RowBox[{
     RowBox[{"FaxAft", "[", 
      RowBox[{"[", "1", "]"}], "]"}], "/.", 
     RowBox[{"{", 
      RowBox[{
       RowBox[{"y", "\[Rule]", "0"}], ",", 
       RowBox[{"x", "\[Rule]", "0"}]}], "}"}]}], ",", 
    RowBox[{"Assumptions", "\[Rule]", 
     RowBox[{"{", 
      RowBox[{
       RowBox[{"\[Lambda]", ">", "0"}], ",", 
       RowBox[{"\[Kappa]", ">", "0"}], ",", 
       RowBox[{"a", ">", "0"}], ",", 
       RowBox[{"q", ">", "0"}], ",", 
       RowBox[{"r", ">", "0"}]}], "}"}]}]}], "]"}]}]}], "Input",
 CellChangeTimes->{{3.838646199963211*^9, 3.8386462525721626`*^9}, {
   3.8386463535701637`*^9, 3.838646365162773*^9}, {3.8386463957980423`*^9, 
   3.838646407355*^9}, {3.838646563138372*^9, 3.8386465682723007`*^9}, 
   3.8386467354076567`*^9, {3.8386481617724133`*^9, 3.838648177644133*^9}, {
   3.838648300555958*^9, 3.838648308827089*^9}, 3.838648396098952*^9, 
   3.838648518463973*^9},
 CellLabel->"In[50]:=",ExpressionUUID->"c5b0301d-4d9b-4e07-b8da-39cef5a934d5"],

Cell[BoxData[
 RowBox[{
  RowBox[{"-", 
   FractionBox["\[Kappa]", 
    SuperscriptBox["q", "4"]]}], "+", 
  FractionBox["\[Lambda]", 
   SuperscriptBox["q", "2"]], "+", 
  FractionBox[
   RowBox[{
    SuperscriptBox["q", "2"], " ", "\[Lambda]"}], 
   SuperscriptBox[
    RowBox[{"(", 
     RowBox[{"q", "+", "r"}], ")"}], "4"]], "+", 
  FractionBox[
   RowBox[{"2", " ", "q", " ", "r", " ", "\[Lambda]"}], 
   SuperscriptBox[
    RowBox[{"(", 
     RowBox[{"q", "+", "r"}], ")"}], "4"]], "+", 
  FractionBox[
   RowBox[{
    RowBox[{"-", "\[Kappa]"}], "+", 
    RowBox[{
     SuperscriptBox["r", "2"], " ", "\[Lambda]"}]}], 
   SuperscriptBox[
    RowBox[{"(", 
     RowBox[{"q", "+", "r"}], ")"}], "4"]], "+", 
  RowBox[{
   FractionBox["1", "2"], " ", 
   SuperscriptBox["a", "2"], " ", 
   RowBox[{"(", 
    RowBox[{
     RowBox[{"-", 
      FractionBox[
       RowBox[{"4", " ", "\[Kappa]"}], 
       SuperscriptBox["q", "6"]]}], "+", 
     FractionBox["\[Lambda]", 
      SuperscriptBox["q", "4"]], "+", 
     FractionBox[
      RowBox[{
       SuperscriptBox["q", "2"], " ", "\[Lambda]"}], 
      SuperscriptBox[
       RowBox[{"(", 
        RowBox[{"q", "+", "r"}], ")"}], "6"]], "+", 
     FractionBox[
      RowBox[{"2", " ", "q", " ", "r", " ", "\[Lambda]"}], 
      SuperscriptBox[
       RowBox[{"(", 
        RowBox[{"q", "+", "r"}], ")"}], "6"]], "+", 
     FractionBox[
      RowBox[{
       RowBox[{
        RowBox[{"-", "4"}], " ", "\[Kappa]"}], "+", 
       RowBox[{
        SuperscriptBox["r", "2"], " ", "\[Lambda]"}]}], 
      SuperscriptBox[
       RowBox[{"(", 
        RowBox[{"q", "+", "r"}], ")"}], "6"]]}], ")"}]}]}]], "Output",
 CellChangeTimes->{3.8416612992824163`*^9, 3.854014371474248*^9, 
  3.8553116150063334`*^9},
 CellLabel->"Out[52]=",ExpressionUUID->"b6522cef-5a0a-4776-bd5f-4e30150b5700"]
}, Open  ]],

Cell["\<\
The expressions become relatively complex, hence we solve these numerically \
for a set of \[OpenCurlyQuote]standard\[CloseCurlyQuote] parameters. The \
graph below shows that there is a unique solution satisfying both pairs of \
conditions, located at the intersection point of the two curves.\
\>", "Text",
 CellChangeTimes->{{3.838644030237196*^9, 3.838644052193475*^9}, {
  3.838703471943622*^9, 3.83870347639993*^9}, {3.8404484204707575`*^9, 
  3.8404484425211763`*^9}, {3.8404484990793967`*^9, 3.840448503873725*^9}, {
  3.840448733943366*^9, 3.8404487493870745`*^9}, {3.8404488001029844`*^9, 
  3.840448808733945*^9}},ExpressionUUID->"eea51671-a869-4267-aab4-\
9f4a19066e15"],

Cell[CellGroupData[{

Cell[BoxData[{
 RowBox[{
  RowBox[{"subs", "=", 
   RowBox[{"Join", "[", 
    RowBox[{
     RowBox[{"{", 
      RowBox[{"a", "\[Rule]", 
       RowBox[{"1", "/", "2"}]}], "}"}], ",", "psubs"}], "]"}]}], 
  ";"}], "\[IndentingNewLine]", 
 RowBox[{
  RowBox[{"pl0", "=", 
   RowBox[{"Simplify", "[", 
    RowBox[{
     RowBox[{"(", 
      RowBox[{"\[CapitalDelta]uFro", "-", "\[CapitalDelta]uMid"}], ")"}], "/.",
      "subs"}], "]"}]}], ";"}], "\[IndentingNewLine]", 
 RowBox[{
  RowBox[{"pl1", "=", 
   RowBox[{"Simplify", "[", 
    RowBox[{
     RowBox[{"(", 
      RowBox[{"\[CapitalDelta]uAft", "-", "\[CapitalDelta]uMid"}], ")"}], "/.",
      "subs"}], "]"}]}], ";"}], "\n", 
 RowBox[{"Show", "[", 
  RowBox[{
   RowBox[{"ContourPlot", "[", 
    RowBox[{"pl0", ",", 
     RowBox[{"{", 
      RowBox[{"q", ",", "1", ",", "5"}], "}"}], ",", 
     RowBox[{"{", 
      RowBox[{"r", ",", "1", ",", "5"}], "}"}], ",", 
     RowBox[{"Contours", "\[Rule]", 
      RowBox[{"{", "0", "}"}]}], ",", 
     RowBox[{"ContourStyle", "\[Rule]", 
      RowBox[{"{", 
       RowBox[{"{", 
        RowBox[{"Blue", ",", "Thick"}], "}"}], "}"}]}], ",", 
     RowBox[{"ContourShading", "\[Rule]", "None"}]}], "]"}], ",", "\n", 
   RowBox[{"ContourPlot", "[", 
    RowBox[{"pl1", ",", 
     RowBox[{"{", 
      RowBox[{"q", ",", "1", ",", "5"}], "}"}], ",", 
     RowBox[{"{", 
      RowBox[{"r", ",", "1", ",", "5"}], "}"}], ",", 
     RowBox[{"Contours", "\[Rule]", 
      RowBox[{"{", "0", "}"}]}], ",", 
     RowBox[{"ContourStyle", "\[Rule]", 
      RowBox[{"{", 
       RowBox[{"{", 
        RowBox[{"Red", ",", "Thick"}], "}"}], "}"}]}], ",", 
     RowBox[{"ContourShading", "\[Rule]", "None"}]}], "]"}], ",", 
   RowBox[{"ImageSize", "\[Rule]", "500"}], ",", 
   RowBox[{"FrameStyle", "\[Rule]", 
    RowBox[{"Directive", "[", 
     RowBox[{"{", 
      RowBox[{"Black", ",", "20"}], "}"}], "]"}]}], ",", 
   RowBox[{"FrameLabel", "\[Rule]", 
    RowBox[{"{", 
     RowBox[{
      RowBox[{"Style", "[", 
       RowBox[{
       "\"\<\!\(\*SubscriptBox[\(\[CapitalDelta]x\), \(12\)]\)\>\"", ",", 
        "Black", ",", "25"}], "]"}], ",", 
      RowBox[{"Style", "[", 
       RowBox[{
       "\"\<\!\(\*SubscriptBox[\(\[CapitalDelta]x\), \(23\)]\)\>\"", ",", 
        "Black", ",", "25"}], "]"}]}], "}"}]}]}], "]"}]}], "Input",
 CellChangeTimes->{{3.8386485230551243`*^9, 3.8386485841672125`*^9}, {
   3.838648897867007*^9, 3.8386489267488413`*^9}, {3.8386491531023455`*^9, 
   3.8386492166491632`*^9}, {3.838649247689101*^9, 3.838649257790802*^9}, {
   3.838649320255351*^9, 3.8386493254902554`*^9}, 3.8387031666725893`*^9, {
   3.838703279079051*^9, 3.838703279454872*^9}, {3.8404484517216835`*^9, 
   3.8404484556589994`*^9}, {3.840448509217025*^9, 3.840448533069993*^9}, {
   3.840448582978296*^9, 3.8404486727466526`*^9}, {3.8404487772022424`*^9, 
   3.840448813605936*^9}, {3.8404494051393394`*^9, 3.8404494058688383`*^9}, {
   3.8404506348110123`*^9, 3.8404506355011897`*^9}},
 CellLabel->"In[53]:=",ExpressionUUID->"a4b8b9d5-64b8-412d-9092-f58e3075e77d"],

Cell[BoxData[
 GraphicsBox[{{GraphicsComplexBox[CompressedData["
1:eJyFWglYzNv7n2maqZkWTWNNV64uceln3+UcZI1syVW4uBEpicp27ST7EqLs
99qzJ7mWSIjckNuCJOsNSU2zNE3Lf27Te85zzvx79PQ87/P5nvM93/Pu73nP
/DgteMx0M4FAcF0kEPxHfxq6w/CvQjwd8h/5SWdCA18mBL1MqOSeCzHgF/8N
B4kwO19McFX1f38WBG+r+aCM4BY137cmOP6/5V7aEuxcM27HrS8n+HLNfHuC
BTV/9QkG/ng+APMU+AMM/LHzxAQDf4CBP8DAH2DgDzDwx64vJxj4Awz8AWb1
R/XC88GOU8rqD+aLCWb1J8Ss/oSY1Z8Qs/oTYlZ/sL6cYFZ/Qszqz9TOeL3w
fPAU+AEM/AAGfgADP4CBH8DAD7u+nGDgBzDwU5ef8HbF64Hng6es/Ykxa39i
zNqfGLP2J8as/Ykxa39izNqfGLP2Z+rnvF/wdsTrgeeDp8APYOAHMPADGPhh
15cTDPwABn7qilO8X/N+wNsRrweeD54CP4CBH8DAD7u+nGDgBzDwU1ec5eMS
78e8H/B2xOuB54OnwA9g4IddX04w8AMY+KkrT/BxlY9DvB/zfsDbEa8Hng+e
Aj/s+nKCgR/AwE9deY7PC3wc5eMQ78e8H/B2xOuB54OnwA9g4Acw8FNXnubz
Gp8H+DjKxyHej3k/4O2I1wPPB0/Z+Cbn4ptpncHnZT6P8XmAj6N8HOL9mPcD
3o54PfB88BT4qatO4usKPg/zeYzPA3wc5eMQ78e8H/B2xOuB54OnNdsdqkQ1
23ypMaFQHwE28qM3mQfPeQrvA2brEbqOUQ7V5Dng7z1n82c1qUP597bXbMQM
w3PA33tulK85GQcM40b5Ssg4YBgfXLM/KRkHDOPPa/ZnRcYBw/jsGn5syDhg
GK+seVyPjAOGcaN85JiVl5yMG+3NnowDhnGj/BSYlaeCjIP+2O/pCAZ9sONC
E7nzcgXMU5AvYJAnYJAfYJAXYJAPYJAHYOAfMPgJLw8YB/sCzOYfcy7/0PX4
979nR4Bh/vfsCjDM/56dAYb537M7wDD/e3YImI0DddslYJj/PTsFzMYfU7uF
8br0CvP5cTaeK0woH08h7oE/8PGSj4P8PPacpjeJa/w4e06oRryf8XbI5l0J
wWA3gMEuAIPeAYNe2fOmnKvzTc+nvF74/UPeZPUj4vxGxPmFiLN7EWfXIs5u
RZxdiji7E3F2JeL0LuLqGYmJXGGclytgGOflDBjGebkDhnFeD4DZ/oXcRE/s
+czeRG+snVE98XYPmLdL1t6FdeqZtWsxZvO8Bef3MoLZc1U1Ys8l1eQcwK4v
5+KsPbcfPWL1Te0Q9sfmLwsuDskIhv0Bhv2xec6OW1/OxX0+H+tN5MTvi+1/
6E3kyPYT9CZyZc/nehM5s+ddvYnc2fOj3kQP7HlMb6IX9nyjN9ETW6dX1a5X
gYzD2tr3Id5V1PIrItjInwTXTAsqRTXLJKhNKC93sGeIQ8Z5CkIh7rN5pBhB
XqgZ/qkEwXeBwr7hu4BhnM8fYJewLr8OUJjPr2/kq5w8Bwz+DPzAusAXUFgH
/J33c5AXuw8zsi58B9bj9wfzWX4VGOQH84B/HvP8A39sv8AcwzywD5gP8ZvN
x2IM3zGuQzHYE8yH+MmuZ8+9ryAYvg/7gfVZudLvsfVkMdE/nyeBD6CQVyD/
QB5h85OczAM+2DyqINi4P2Wt3Kmcwc+Agp8CNepdgIGCvwJl9Q9xVkT0z9sh
e19RXGvHKkKN+wa5qmvnlZF9G7+rQ3NqaAmZx8uR7UdIiNx4DBTiKGCIm4Ah
T/OYPcfYcfUA1Q/YFWDwKxarCJ+A+bgAemL9g8ZTNo5XIFZvlQSz8baaPAc9
QnwADOP8uQ/kDPYF+gD7Ajti8wO1L7AjNp9Q+wJ7YvO4iMQ7kBd8H+wM7Mj4
vJz4Jfg/25+ScOd/2ifl9Q12wsY/DeEbvgt2Dxj2DfuA+MfLi61Tq7j7Lf4e
i+Yftj9qTr7z/8ejCk5Oek6O5Vz+rOD40BO/BMzGZ4qBD3afleR94/7ofSUb
d8pq43MVWde4j+ra/Qpq9SUk8Rf2z8c54/qltX5F4wh8H75jfF9QK2eogyF/
wzlRW1tXWdbOg74txA1LnFPzvB55btwH9KFl2Bi/IF/TcybsB/jn5c+eIyuJ
HGDfxvfAX5W189VELsAnyBH4BDka9wv5Fe6TtWSfRlpOnhsp1FtltbSCyMlI
9SReQ1wDDH4C+uLjPcgF8gm8D/YL89m4Jeb8REziGPhHbs2DEgR6BbsAPowY
+q2wP7BHiKtwjqD+xvb1dUTeYIes/NVkXT5vQZwCyj+vK69B/IK8wlOIX1BP
wHPA7L2dhNg32C3Y86Ca79oQDPUIX5/AekY5Uvs3risnGOoXNh/TewMjX3S+
0c/sufUUXF9Bwd0PKsh8o/0ouO9LODlacX5tTTDf14D4DuuwfUqQI5wDwR7N
CQY5A2XPfRSz9Yklofxz43dtyX7Z+yIp2S9vr3yfg69H2fwoI9+D+oftb9px
8rIg88EfeQpyBf9i45GSy+tKLv/SeArxBeII5Fs2ziiJ37P1vI58B+QC3wEM
9QfMg3gOcQ/iNn++Zft95aTuYu9haL0NemLnich5GuQG9RNgWJ99Xk7iPrzP
npuh3yDEID+IsxAPIW6x953Qh6pCbN6k9Rs8B32CP7F2ZUXsCuyVjVu2ZBz0
zeaZSpK/AbP5TU/G2XkigmF/kFdhHPiEOM/2a8WY1bM5yaeQH8DuwF5Armxe
V5O8CvPBLsFOIV+A/YGeAfP5kj1Hqbh6SE3sGZ7z52+236Ai+RYwvA/P+fVA
Luy6UK+VE32APYK9sOcGEbFP0Edd90p8nOTP0Ww+EJvUb0DBj9h+gRkXL4Vc
fqa/ZwL9Q9wHeYNeAUNcqavPw/7OgFK2H0flydp7NWL9D85XNO6z+VrM5Q8Z
d56Vcv4nIvwZv0/rY7YvLyHzId+xfVgJkReMg72CvGB9iO8gN/AjNs5rSD9v
fN75U0ufUr8QFsb7ju9O722q3E9vzXpM+2ERoQLnyFv0PLVrR6/WvTVa0oed
PtQ8P9CgH5DPkrsXjk03LyN91j4l3rtdLMpIX/V+M9dLlyzLSB91woVTwu3S
MtI3vf743i9SWRnpOz37lDRvkAH3vfLj06OfS8k+9a7Vix/Pp79/BPnEzFmc
07mhGZ7mttDCbbSa7NPnc7P0Kj812ae1+pykWbCa7LPHnoaZFfPV9PdEe11a
F4WpyT7jG4sSeoaryT4H2nRtvChUTfqO0Ys0vq3DVQjoyWERW5MbC7BUVJCp
tDbY7/29jb5GGPL6pd9vV3lr0e7Ofc6czjfHsf3bp3ZaqEVOM6JWeQRa4PWT
PTzbVGrRr21PlYUmSvHHgx8bdBaVoZbuh68jkTX2jOy/aLmkDP122Cps5Ahb
fFS35u44gzyLVKFnl3jY4fn9zs2daJDnklFqfce5crx2RrNVhQZ868kRUfZO
exzarP/v3Q3ydN69pVvKfgV+/nmy8x+xWiTbuunZD9dK0ZgfLzief12BvO/4
o9mzVGjqyK3eznZCvNrxmMdCLzU682l9VKOplthtZgeUPkONHLvscfK/JMPh
M44vlMxVo7TsfekuQhtc0KtrT1+DfHZ/bHc7fHg9LD6ydGGFQZ6+Tpt1XdPs
8HSfbhtOJpagpCLfmIPPlejLlF9K/8kqQZM6Php3Y4QWPblnOWCTUov21T/7
88gUNZoRtm6C1qoUSWa0r//+VDnqq9ikjXbQI4eHugzPSA1af9Mh1/2MHlnM
+F/C61gNmnJkS0zGrFLE1hEqZK/6LXhIBO0jnZMcyEgIo/3XxrffeeavL0N5
w2atm/JDKcppMa+9zc1StPh9SaK+h2HdjCUtrnVRo8zh9T8WZlWj183vP1lh
Ts+hdtkne+/fpUFhl/2L+rnRfvqA7d+snbqrULHvU6tdrgJ8dFrLzzsPqEi9
4Z3RT/XlvcqkP/rX9hlOfS6XoFiXg+3PVdJ+/L0NP6y4sVCJ6rcb5atTlaH2
9SQvPAtK0dQGAxIzp1QhKz9xwswmKvTBYf52p3XVyGz/iWK/uSo0YWaT39Z0
FWKvP3PuDnusInEJ1k2aGBMXjkrR5LSH1k4nlCb9fsGRvbm/qEtRXqaqgyaw
isjx58NDlHPszPDa0FxNznBDPk/tNCvOTYFnutxfHm2wr4OTHVZYpKiQY9zJ
M9leIrz5UY//vdmvQoNmOEYXe5rhNymfZF/6q5HdjwER2c8UOG9pExEeAPWA
Ar9fttzTw8C/Zap8/s6tajQxLXGkdaMS5HOkhf9Ug33s/rLyy61mtH9esP1j
/soTJWR/kP9PejVs/vdHNVK7pn7uZMg3u2w+OFpdscCvW4vX5zioybnzhN/R
AdukahL37uXm5R7RqFDs9m3bz64R43Rcbte/QIXK3O/FDLxBfx8R8fu8Q3EG
fr86JEzLr1ChUSmp1i6FYiyLmezTQ6JG/Qeqm4YflmCX5nfHtBxsjs8lhflc
DqH5wXHC4ysKfy168Peylo3cDfurKPnq+U6OH9hJ7ycZ5PHomput3Tl73L7i
wdPjA9QkTg7123JzdDs1Wh7q8+qbUIHrd8z7t5UB512PCUCDFbjjD6H6SQ9V
KP9Q3qDb60X4WnPzDkPeqND4Sc8PPAgwxwF77iQ3WV1M/AS5FQjKPYrRB6tT
ziMHqdA+Z+dt3gtK0G+5ucEnDf4Wm3l5T3RAMdJ6Ruk25ZUQ+Tb/vGjtjRAl
yvC2F269VIxi1vwZOFxkkHdO+fmAC0p0elCWf84mHZJoSsPTNytJHmoVX7Wl
8/1iUgdMtCsrbiOn9baTZEmD4CZlaPObjquHPVGjyjW7Vfv+pnVj1tn3BYPk
WjQi5kxvs5VqNDpgWWL5PhXSuhzbFr1OhY6ldZIMuWZ6DzSh6W9TLlmr0RVN
5DBhkOGc5OcnDB5C88TkFXuPR5VaYvd7g0Widqa/q5y5Me1j26n0d4lX8s5u
Gbae/q4vZ3WTzC976O/ibnr9Ndc/xlDPx0f8OfaJBaEXbmfF3/rTFm9e6L5t
gb0MjzC/0ObcYz3aePH6BYsD1WjtzJWXkjoLsNX1+3l+DcywOCxq8LrbJVwd
a4bjjwx6vlgjwsczNsapi4vR0nDJwrGHqf/OWbZ5Z9JyDUoNvvF4zD16f7W0
4ZtuJ24ruXssDdLrC/MzvcpR1xNBH20zNFz9W4zeR0tzx+5UoraF7VXoiel9
zqDwX827fDLHZkfF3kUWtE5NqOji+yBaguPzVtrbO1lgiePTE6phVtjB9fYS
r8FSfDet6QcLeSlafc/Sb4OC1jXJqYFHB8t1yOGYtEjmrEK37Py+nh6mRTGT
5spbeWiQ35GtRc/jdShV4jcwJEyDjtx42rz1Ox3yHZV8yvV/tJ/RMfLiHZuD
Ujxp3+70hqcscd9jOa2uFpved4T49yoJ/FOKRxQnNT98h95nQr1fEB3bMKsl
PScPln+10z2tQPHmef7Tv9J+5br7Hf1m59E8AXLPP/x4fuEuPRpZ5HitYUkF
2qIZPuHtNHo/sX1f2JeHDwx1xPNm2l7e9L7iephU0asbva+A73R4OyNjTDcB
Lsp40USSJsCF73bcPn+E3l+krpVVzNaYYdW7WUoHK3qfsRIdCF0bRO8z4DuR
wpsvkuea4RBkHZW7gt5vgB5FfV5PO3RXjO+7P7n1+nw5Wj7CK/LifHq/sbFv
Y/vnqBpli38+3qopve8QF1ZWxvepRu77Wj7sHkHr89hnce/c/hXiXe65svzj
9P7Da5R2UpWhHm64ManeK0O9PmJKz2c+3vT+Y2JTt+o9/U3vPzrsn2UTlqNG
+bJb4yZ0FeOy02fWTuohwZ+nn+2zoKulyfkoNlmxdGq4JbnfeNqmxdfz/WSk
vgxJnCBLeahFjWIDDma70/uMm0t/bZX1VoQj699tcb0fvc9QDUqyKmivRu9P
zqtMwPR+4118ou+RatpfAr/q22TJmHLLKjQlX3/v1RJ63wFyq/f+j9KffYR4
QHpC8U9n6P0HyEmZ3/if3AX0PkQ2OnbcjjllKE2zwGfDdHo/EWGfn1U6nt4H
Oe+/2TRop+Gc+sQxVjC4Em350HK/d4Mq1N0m6IKXWoDtRwf/MNlPiO3KWlh8
cRVh0b1z85bUs8S6nqM2rym2wEHNfFsdKDacOzd1e2X1yBLvGJMojhLVwxdR
4IDq5jIs2rK2LE1TD0dfTN9QjGS4pUqc0D7SDm9Knxo8fpIMuzfNfvx2byny
lM5L7ndOg3b2m9teHm7a//92ef+qqC60/x80L2WMSFOOrjZ8/2x+pBIN/NS0
3aYFahTbTufdSGCGpZbnU5QGe3kWJBgaEadCI19uf5n8QYu+jXUO6ZilQb/0
FeZM8SxH87902BbzVYtmpPXxcFyhR8HjT2nzJTpUudo6vPxcBRo30Xbhmala
1Du1l8OCf8vRmdmyfu0XlqDbwXHt4vrS/r1ui8eyLEO+GXve+mLQQ3q/C3a5
7Ncmlwsu0n5E58eb8/3yS1Gha1q7Ju60n1+UHBrUegjt5//75Xf3nL4i3Kj+
6msut83x7oA1MWtumfbzB43OaTB6njl2cnqRvPmWoS7yFKpeO+jQqiq9R3OB
EnUJfh0wwnBuvJo6r1InVKLgbp7x/q9UKLvojrZqURny8ElvN6xxBap4sCak
0QEznPiH90BvN9rPf262uF+oIY6+SHadPrlFOWrhlhFz+FUlspnW44LrBtrP
f9lryVmfbmq0/VDvpBUrDHrbVmXR4L0Yd0qMcuxylvbvC6N0Y/ftkOBDTU91
XDrKtJ+/Ju/EiyWjaf/ePm6T2HU8vf93nDutR/Q3KV56ckzhmUY2uGtK5MOk
O1KcGPL3leCeNvjVX7/mJqbR/rvNoz/2uy6S4c2ZlR+mHLDDfm7NG3gZ8veV
t/+OSa8nx5dWJy+LmyfDF1qpVq2KkWPJlnT/rJUynGVmtV/eR45Pixv2cl5I
+/P3LQsS/aJkONbTMndnphx/kxXOiY6QYafh5ZIUF3sckvnxxIeNhvVmp+Q0
vGKPo1sv8MzYLsP9TrTxbhVoj5VtZQ6tt9J+/T+245J1hvqgZWWHy3sFCjxn
gGrL74b1I1p2zLcdosDdBydHhu6U4aaHfS6NeqHAPm+j2q424LQ0v/qrohR4
nmd382s7af/+eMb8Q5lFEjz04P6n3uet8JXFXqiTvxQv+Hn24uXtrHHpeY9S
3w1SfLJH3BrdB9rPd9kkdPHYYI5n7hk8+/lNMQ55+EufYSnm+OrEpWtzC8Q4
ptch52mvzbFD595RVhVi3GLdo+Eloyzwjo+2Ab9voP15q3TpPys/WeAnnT3j
xj2zxGGTs/b1GW2Jhz0cf3DXbNqfD/Fa1OSqpS3ecDri4yAt7c/Xa3Xv0fSm
MhLn2y7DwRt8aH/+rGPKT45zKtGGvvk5eXMNddPCzWY5FZb4SJDbgnMiOzxs
aPofdw3x+0Bs+N0EwzmjJDLjUVC5CO9LXdEocFwpemLfzTt4qgZ9efhXwOVH
StRzWfbVqLtqtOzz24DuI2h/e5z98KzAPMP5yndrvqBSgzZf80JlSI/MZqnG
tJNWI/+9U9cef1qNEm0lpy3ShTioW7x7f3dDPbXi6u7QNmq06mXYuP0nqgzv
Zy8qdxNiqT4k4s0FIXaLvph8fp4I9yly9c9eVYmuJ2W5eMQJ8BRn/2OBjYT4
QO6eCVEFZvj/AH4u6bM=
     "], {{{}, {}}, {{}, 
       TagBox[
        TooltipBox[
         {RGBColor[0, 0, 1], Thickness[Large], Opacity[1], CapForm["Butt"], 
          LineBox[CompressedData["
1:eJwNw4dWSAEAANDn9AtIoaRpJSSiISO0VIiKUGaTQmZJqKwyMhuIKKVBJD6u
e8+5UZUNxfULgiAYMSwkCAYc9L399rnEt77zlW98bagv7fWZL3zuYqtd5KSH
vOB5x1zqd5/aY7dDJvvJjz5xjZuccKHn3OioBx2x2LN+M9yvPna1H9xglw99
ZJH3HfaL2X52j+MescUEb7vKVu9Z4JSRXjTfE85Z4Rmz/O9Od7jbXS431z/m
meNx/3rM06b5z3S3m2mGy9znb/e71w7LfWCZP6yy1i1edqt1tnvKbTaZar1X
rDTGRmNN8pfrve4177jOW3Z60pVe8rAlJprijJutMcppD7jWQn8abYNHnbXU
u7YZYbNXvekNVxhvnPNgbUkA
           "]]},
         "0"],
        Annotation[#, 0, "Tooltip"]& ], {}, {}}}], {}}, {
    GraphicsComplexBox[CompressedData["
1:eJx1WglYjdkbv2vLbb1dRJphRgyDyd5k4hx/oYQhCdm3sZUIUxgm2ZKtTSFM
1jAhy6TBoOwytkgppslkDCa3u3SrW93/nW7vOc8597k9Pc95ft853/ne/X3P
ee9nM8MD54gEAsE9sUDw3+jhn2j81yAY/f4bPGoJDi3JDivJbuDmhZhfDyOs
Z58LMeAX/02HiTG7Xkpwo+G/P2uC45s+JCP486bv2hN8/r/tShwJ7tA078zt
Lyf4l6b1LgQLmv5aYEt88CPwAxj4YddJCQZ+AAM/gIEfwMAPYOCH3V9OMPAD
GPixpAeeD35k9QPrpQSz+hFiVj9CzOpHiFn9CDGrH9hfTjCrHyFm9WNuR7we
eD74EfgBDPwABn4AAz+AgR/AwA+7v5xg4Acw8GPJD3g74vXA88GPrL1JMWtv
UszamxSz9ibFrL1JMWtvUszamxSz9mbux7wf8HbE64Hngx+BH8DAD2DgBzDw
w+4vJxj4AQz8WIpDvB/zfsDbEa8Hng9+BH4AAz+AgR92fznBwA9g4MdSHOXj
EO/HvB/wdsTrgeeDH4EfwMAPu7+cYOAHMPBjKQ/wcZSPQ7wf837A2xGvB54P
fgR+2P3lBAM/gIEfS3mMzwN8HOXjEO/HvB/wdsTrgeeDH4EfwMAPYODHUh7m
8xifB/g4ysch3o95P+DtiNcDzwc/svFNzsU38zqCz8N8HuPzAB9H+TjE+zHv
B7wd8Xrg+eBH4MdSHcTXEXwe5vMYnwf4OMrHId6PeT/g7YjXA88HPzaRV1KN
msj2VyHAMJro1xMM/FtaZ+LHYPacnwec0PRdEaEDMMyz9Yue1JXsvBDz+8MI
+wE2yUtC1gOGeZO8rMg8YJgf1vQ9WzIPGOaLm57bkXnAML+wiX4HMg8Y5hua
BicyDxjmTfzKOfnIybzJflzIPGBW7grM6kWBeb0AZusRA2LrEQNi6xEqbxhB
voBBnoBBfoBBXoBBPoBBHoCBf8DAL2DWzyj/vF2w+wkxa4dis/0s2RXPNz/y
dsbLBdZZsjtebrDekh3ycoX1luySlzust2SnvF5gvSW75fUG6y3ZMa9XWG/J
rlm9Ubtm46UE8+v5eTZ+K8xGmG963Xiu5+MnPAd/AszHUfAvPl6y5wIDwaz8
as38FObZOkjC5V0rgsFuAINdAAa9Awa9sudiWqeAXvi8yMcbnl62TpNwdYEV
wUAvYKAXMNALGOhlz8Ny7hxC6xCgjz/ns3YjtkgnW7+Y0w3zlviAeUt8wbwl
PmHeEt/sOdpcDux5zFwu7P2AwsxPYD1vz/y9A/tcyuVvay5/yQhmz1l6xJ5T
9KTuZ/en+ZKtM/VmeY09TxsIPWxckhHMnusMiD0XGQg9rJ/KuTzgwn2P5lU+
DwF9fP7hn1vig33PnC823przCfOW+IZ5S3Jg86O5XFj6zeXE5kuIM0JsWqZr
5hP8s76ZLyuCYTS934jgvaZtwtQEN01na0n85O0Z6DCtU5AR6IV4D+v4PGHy
GyX5Hoym9XVmGOgBOwB6TCPQoSXrgB8Ymz7vUUUw0MG/B/vCOvBvlk8t2Q/4
Agx0w3PQB7+/pToevsPHFXgP9gcM8uHzLtAP3wV+4X2ef3iPPxfxfEPe5e2D
j/swQpyHeA4Y4jcb5+UEQ/xl84ICm+gGvauIPYMcwK7huYkvAYbn4C/wHOwH
noO+4Lnpu7pmuUDfo6ZZDlrOTpTN+9cioJN9T0neW9S0rorQCXoBzN4bNBL+
gG6eP/aeREj4BT54ftlzjBiz75nX4ew9BNWrpRHiJ2CIl4AhP4N+eQzxka3H
qH1A/APM11kgT5ADmw+FXF4Qm+UNtr6REjmB/sD+AIM/8Xo3vacndsPmg3ou
PgqIfbN2pSH2An4KGOYh/pjoqkNgt2zcUXF1ch1i67dGrk8i5M5h9F6d1zd/
/wn6hDgCdLJxRUvoBDmC3gDzdSXkM1ZvdYgf2XuaOiJ/kDv7fT0npzqiR1gP
dIM+gW62rteREd7n9cDmzzryPYgb8Bz0z/q9hqwH+bBxgNobzLN1ENSdBrLO
NAqb7U5A4h3/PT7fsHYO5zl189hA+DG9J2jWW2PzPNABdTnIC74HeUiF4D1W
LwIM34F9gC8T3XCfBnER7meExH7Ar03vQT/Choym92zJWNS0zqnZzqFOhPqN
xhu23oK8CPlV1TxWN/uvmvBd2rSuqlluOiIH0/7QD5I0x4k6so9pvZ68B3yx
cV7KnXvAPnRcfQdyU5F8BXYIGPwI9A9+BhjmWX+COCrm+ID8KiV6ArmY3lM2
71uDQI4Qb/i4xMYJazJCfmDrChmXV+DeiK6D+gTWs/cAkN8cibwg/8N3wQ5g
PdgN4KFNfDhw52A513eTk/dM33Em2PQdOZdvaT8AMKw38Uf3M9m5C3cuV3B9
SQVZb6KHYpN+4bwLdqzk7FrJ1dtKxNcRICcY+efwPbbfRPs3gNl+B+0fQNxg
8wr1F7Yu0CH2XtGZ6Av8nT0n0nn2voHmA/6cBfmXpaeB+A2sZ/vIjSSeQl5m
60SKIe6xcZj//YmQxGPICx7N9QfECcDgt7AvWwcJid/Cvuw9rHlcZeMMPdcD
hv0gPrB6ovUBYJAz+CHkKTaO0fwE9PMjW1/QeAV6YPVXS77L5rlqUq+w98s0
DoEcwE5BzpBX2ft4qOMMXB4WYfZcQDHkOTYfCkhdDPkT8hbsx57bRaQeYOs2
FanjTPMqkr8gX8M6qE/B/wFDfIB8B3KEdZCXYB2b53XEvtk6R0zoZeVsT+QM
8Rb0CPkK8gvUMYDZ/KUi9TXYEeQnoBsw2AubN2vMzo8ezfUV0AHyYelScXZA
6ws+z7D5z0Dskq17GglfvD5AfxDPIN9Y6rOwv+uwIXTw53w+74I+2LwixWxc
kxAM/gh8wHq2b0rrCbbPRP0Z4grIBfQAGOwC9AJ6B/s2PafyYfvoVK7subua
xG82XgiJvwNmzxFCzNbnYs6/xdy9IbV/4Jetr6m/AQZ7hvjA8i/AbF0nwGyc
E3H5hvZbQA9s3mog8oHnYOdsv7GO8A/xjr1XakRsvjGQepelW8rdw1N53DuR
4+10vorUa6Dv3JFyK9toJcqtDJeWRtPft9Z39BtXGUzvL2G8Uq9YfvG6htD3
uWae5y/XNKS+0R89W/tDay25d97kv0WUOFBL7pntavr2GBeoJffKEdPfdl8+
WUvukRde3TwjaIaW3Bu7p5woGzJLS+6Jn8/aFZUwS0vuhQO29/eomqkl93eP
h9mf8+qjRW1/dlse201H5BytsQtNmqojdE+rG+7UTqkjdJfelk8bXasjdJck
6975NepoH+LI6IsyYQ2he+yKHbdSRDWE7mJ9gcMycQ2h2ybUf9YHcQ2he9n4
g3WSJB2he086ThksqSF035nyIiUgTINg9HpoV3fqYD366PN3lvsaNao0JK6z
shPicI/w3T2nadC2yt2Gr+qleE74BD+luxb9NKMuffd4G/yd/abvfhikRf/s
3Xev4bgMF3p/s1M/Vot2SnrG39XZY9m1h3r/KVqks96f/ulgJ3xitWvNCaO8
I312791yyxkvbXVKMtYo3z5fTAvv9F6Oh0b17rrciJcONuTfEOvQq3cJcV1b
CPCq1sUVnqN0SF17+/iGGBE+F6g6GReuQwcvfZI+vlSCw6Z9nSPQGeX3ZrOX
13xr/O/Q5GKnBh0qb4wOmfWLLb7uvl48TVCDpjvmrfUU2ONJ51wL+hnlOaDx
qR4Nd8TjY78MGWiUX8atgs4aY705cMNfHx4YcZeioyknFsmxzsH36YdEHUof
cWiiJNIFH/4wu0V7o3xTWj2KOJSmwBuz/BN+K1Sh/bv8krZcqkLa5LMva0br
0NiGJQt3F1Qht8/6/uuQVYcCL66N/t1KjQausdV2K9air6acjDr1Uoee7j4w
zjOJ3lsPH/x35dEYY77aukKhbKFH9duPHN6aWo2Sdx76N/UM7dveLvHJHrRJ
hcrLwz8e2FVD8hnEuU+sO2u6zlQjR72iflcv835wxcf57qLXamK3H9NWLPEM
1aDpRyoy19XWoJXy2K96L1MhdQvpZwnrpdi1UPvby2oNav0mIv51fTXau2le
p7hXtJ/kEvBuQnpf2o+oPThE2ipBQ86/0yN8/R+Xa9A3kYHtX8bTPgfQfWSq
9ZBzBiUSPM/ISZ7XiOJHHijeUaZGKyceDx76gwGlH/xm1Q5HDRoWtvBRrrcQ
f5EkafVurgbJ/nj9eIqfCLteuX3oUrwGDSi49/RuiNHvnIt6dsjRoKSDPRNC
LqlRh/zjHRXt1UgdmfU4ZADtT0Adobz0+9jgwypUsLn+wKZ+WmTdfYm3p1c1
GufXp3bpdi3qaTjw9Mt6JcqYKKx6eVOLnFq8uLmjZRVKOfzE02GdGKd5TP5d
e1mD/Mpuhj1fbIyHbl0Tuz3ToBmpFb1a5tN+BOg5dEev95kXGlHUZ+lBmT0F
uLdV4CrlVxo0NlmwrcAov/T5HTzfG/nJOiTzu+6rQ8mbz9xd0UKEQ4b6rnaT
KPCFn/sOrO8D9bkCHz35tN0ZIy5Nv6ZpYbRP5wUau9+RAj/uKCqbplKb9Z+2
Ja+O8XJTodNvvBvnzdehDPvX0QEBEry+v6b9+ZdVyPFd0JLFC5Woh/uTw5tC
aX1WpnfzuV+qwIcndurTup0W5UcWjK2JV+C3I7pYfWvE9x/E+z8x+kvA/bSw
gLYuuGX03sgWD+j9/a5BV9+19NOgrdYF3r2HK9EOr6OOb2JqUfHde+OjMlSo
ok1fnBpbj9q8uXd1XqSa3L/t7xLk57tSjdppdp32mKxCl/Oedk2U0/tZ/c2g
wSGfKVHA1e8f+X9Qo1/wZs9shRLNvTPviCJPhdr18528dl8VkX/RleyG6kNV
SJc0dJj3R9pvSgmxVcVsqUYLjlQ7rF5WhRYcT1zQdYQaiXt5iLMWqJA09Nb4
i0lqUr94r52ZmtJBg26v2TdvfqkaVRd87JRqQ/tdE76zfVK8XoOUXdtG5vyk
QRmHymK3Pqs388eLM9d+DJTUoYS9y9/fu0v7DeCf08v0t16uakR3NsjqF1aL
uL65GA9+kK30OCnEyflDP5nw3vx32u/mnPKJ7GuD8492TCw5RfsFxQs2b2rX
jv6e9tz5jYfHPrIm47Yo3/hIFxk+k1t4/tphR7zl7OUz1vsNaKTkTJfTD/XI
7vLtV7NbivCGeWvPXe0twOcPDi1eWU3v+z/9Y/jXvtvp/c271sMG/n5Ajfr3
CHizSqlEi9ZsS776I72PX5IzUXbjHq0TwV7vhP/2MPCWUc/6D2XPgszvS/se
C3vj+ITee69u9We/Y7kqIuexWfZnw+5pUe6d0CPD5Ob9NdERaXCltRife7XW
xaWdNb5Q32fS3VQr7NY9d1XQMFts5f74mGa4HV53y2Z2nKIa3cxvW2EtV6Nr
zrP//Xm4Drkdta2UGe1g9sEdlcXna9GeKYvlnQKq0YHfHrfv/LoW3bKaPWTJ
8mo0KmHS/S6t69HTC/0mtFtJ78ujvSI3t6yqQT+ODIo9u7QR3fZ9dO0PY97Y
Xj1iYvlMAf620v1Sqyraj7It/lTXP7gB+e7teM9roxBLPzQ0nPcxoA+vE3Oz
Dopw5ZMXbazyaT9K83q+ys2Y1123XHV6aazvxo7WTWk01vuijZ/1ObLLvP80
eXTeie5fWeEpe1MetDphg3vGnr3u8JMtnhq9OyNJbWPWfxpwtKjTr0r6O4ql
f6YN7GfMb2UHHi79sJPe324Z2NqlGNHfAULdWSj9MqNTWz1KK8h8PeBvIVd/
C/FO31JZWQbtJ42c7l0QYqwbxT5/zEy/SftJb517bsgYJMVT16qvvysXY83Q
q3ZvPWn/CO7tK45HNGRjFclfl5fbKvr3q0c9yr97EtiP9v/Ajtei/cs2hAlw
rPDKi7zF5v2kyW0HGHb9T41ywzO7ZQ7UoJMLZYM8o2g/Sbo8adim3CpUuz1g
TeEm2l/q/XBb2ewyel6AePahe363Nr5VyHPffIflRfSc3NlJ22aRA+1XOv11
SP1lCO0vqcpaPy2NpP2lf67HRwmibcz6hhPXZ2ds6eyMy1es0loPMu8njVRe
bX/guhq9TU1rVdiR9mdtx6SNS1xUY9b/iED2SaXREtx1DQ6PC+H7ITrkmrbg
p+e+tN+xyaWsUD1ehxIeuacJhjWgDvuutA1LrkVeDmFngrQCvL2i477glo3I
ueZz6/fdxdhlTPgnU2cLcZ/wPxaMLNGgmEZ9QHvjeXpxv1Hn577UoIt3Ihpq
hSrkYJN1Q2W075+61Qa7CkT4vKwSxX1thT0yf0zr1leKEyf1bKh7J8XD79qf
n3dLgmu9R29br7TG4lunI1Y52WCPrf1e2t23wWGfTuq0X2mLz6DQwYb2MpwU
mCNNEjvhlLMP4pRIhsXbN9TkVzvhrQ9mhI+fIsMdNdJsz1jar8ivjgyJm1OD
hvzTttvWSC36tdVfBUtjVWiUbUTeoNPVyLft84flu9Xo25KEkrwKHSoIE/hv
zNQgh0ML/QquSPHatS/9x8RJ8ISBwqLpo+rQx7EdlvQsrEbf5fsEuEcb/et9
j/g9/+rQ0O+nSfr8I+H6D1KcsmD9nvXXxPibO/3dIv+uQ+MmO0adnKFDw8YU
tRwTQfsR7Y76v86WqNElZ48awzx63yJe3Nr3kxtKtOpTw6y/vGh/otS3r+yF
mzFfdz6amXRNi9ZMa/PL27Pm/YnKvGVhnf20yON74XXbXCN9mxt9qgeKcc6h
4CHBAyS4/u76Ja77RTgh/Zur0dE1qKT/qlMhxrpr/atjL1aNof2GxDeOC36I
s8afb7o/omq0NXbJ3CrtPp7ee1xYGYR6zbXF/j/texycZYfVWQHqSXG2OPLL
hSt/7GaP3RfP/Dr1I/09RNzPG98M1dniJUEr2vxqQ/sLMWF+MUJ/Jep7I/be
1eu2ePXxwA8nXR3wq4vTSnPybXHOkt8vhHs7YPv7h/Z1X0H7B7MHtG8ZNEOG
tz1rqJi+3xmfXZe3JjNChi+U/x34wEmOpdsfzC1ca8yfnTQxMXvk+Gdpq/4d
omT4mchun9xHjm/ZvM2ZnUT7CZWyD4tSN8pw2iib0uRncrzk2ZtjFVtkuN2I
OqsbX7jg1M6Ro54kGPdbeKOo1QUXXNVV5tZ5hwwPOtYluFOoC37qOC6vdg/t
LywarNn+g3H/jg09ftktUGCvYXmxy5JleGPHnmWOfgo8sTyp6zojbnsg5Nzo
FwocMcpLcsmI8/Nnt4hJUuBeOUnufU5Z4Y/xjdYt/5LijCdL059V0v7B6e5z
Y8ZNo/2D3JMdJ8xZT/sHvdbN9y5KpP2DFq5/n/JOpv2DkOgTXxf11qOQf3us
2ZmhQ6mjU1w7D6H9guH+Dw7dNMang2EDIk+LnXHP+L0dC0bT/sBX7ml3fLR1
XJ9bj47YRXVqs0eH5vQtXVh4uh5ZHX0hlFrXos8HPNlz4GUDKsnrPmfq53Xo
8tXCLwIyBXhAZfe5z2Ma0IxJz1fUDRDimJLl4/Yda0T7S3dNTHorwtM7zD0a
6irEPqln87IixFimX7LxzzNCvHxq4V6fMTb4Ue9RmeMKbHBV7JP7YXVivD/t
+5vZo0T4kUu/4PAZxvPSnWjX0HFq9GDZ3KhtP0qw3f+sZnWpFJF7n9Xvyhd4
jTTG3ahtoqJ6Gxw3sKzo1WIZFs3XBHazNaBtl4JQDdKjHEern60fCPHc3TM2
ZDw2oB59L2z9tI0A577qYGc/3VhX+te+8J8swmEe5SUdfhTg2puz/pRs06Dd
Uyuy2l2uQgUlPWS+SjX6Pls9cFSfKjR90o4yQUM1CnYZURj6yvjczWan31g1
iq3QLbiQqURXXL9LmBVH71//D+CaZv8=
     "], {{{}, {}}, {{}, 
       TagBox[
        TooltipBox[
         {RGBColor[1, 0, 0], Thickness[Large], Opacity[1], CapForm["Butt"], 
          LineBox[CompressedData["
1:eJwNw4dWSAEAANDn9CEU0bALpcyQ1SSlsipbhaIoUlaZIdLQQqTIViglVL6q
e8+5oQWlmSWzgiAYcHFIEDy13ltO2+B/l3jQSQ+5zwP+c79llpvtHi+7wgIT
zHfUpdZ43ClPmGiJy7zick/a6F1XeduV3nGNY6411jpjLPWGn/3iez+Y4lVT
veQ61/vV2Z52jt8sdIPp/jbNaHP84143muSQoZ4xzGGL3GSmE2a40Fz/mudm
t/jduZ51nj88bLLnXOSIu7zvTX8Z5z2ved0siz1lrbut8LxbfeM2+433gQ+N
NNxK5/vTI273gjscd6erfWSTj11gi60+sdkoI7xolcf86FE/We2A7T6zzU47
fGu3PXb5wue+s9dXvrTP1w46AzWPUqo=
           "]]},
         "0"],
        Annotation[#, 0, "Tooltip"]& ], {}, {}}}], {}}},
  AspectRatio->1,
  AxesLabel->{None, None},
  AxesOrigin->{1., 1.},
  DisplayFunction->Identity,
  Frame->True,
  FrameLabel->{
    FormBox[
     StyleBox[
     "\"\\!\\(\\*SubscriptBox[\\(\[CapitalDelta]x\\), \\(12\\)]\\)\"", 
      GrayLevel[0], 25, StripOnInput -> False], TraditionalForm], 
    FormBox[
     StyleBox[
     "\"\\!\\(\\*SubscriptBox[\\(\[CapitalDelta]x\\), \\(23\\)]\\)\"", 
      GrayLevel[0], 25, StripOnInput -> False], TraditionalForm]},
  FrameStyle->Directive[{
     GrayLevel[0], 20}],
  FrameTicks->{{Automatic, Automatic}, {Automatic, Automatic}},
  GridLines->{None, None},
  GridLinesStyle->Directive[
    GrayLevel[0.5, 0.4]],
  ImageSize->500,
  Method->{
   "DefaultBoundaryStyle" -> Automatic, 
    "DefaultGraphicsInteraction" -> {
     "Version" -> 1.2, "TrackMousePosition" -> {True, False}, 
      "Effects" -> {
       "Highlight" -> {"ratio" -> 2}, "HighlightPoint" -> {"ratio" -> 2}, 
        "Droplines" -> {
         "freeformCursorMode" -> True, 
          "placement" -> {"x" -> "All", "y" -> "None"}}}}, "GridLinesInFront" -> 
    True},
  PlotRange->{{1, 5}, {1, 5}},
  PlotRangeClipping->True,
  PlotRangePadding->{{
     Scaled[0.02], 
     Scaled[0.02]}, {
     Scaled[0.02], 
     Scaled[0.02]}},
  Ticks->{Automatic, Automatic}]], "Output",
 CellChangeTimes->{3.8416612997197213`*^9, 3.854014371622569*^9, 
  3.8553116151479263`*^9},
 CellLabel->"Out[56]=",ExpressionUUID->"9804b2dc-4139-46c8-9a8d-35bdd3480a76"]
}, Open  ]],

Cell[CellGroupData[{

Cell[BoxData[{
 RowBox[{
  RowBox[{"set", "=", 
   RowBox[{"(", 
    RowBox[{
     RowBox[{"{", 
      RowBox[{
       RowBox[{"\[CapitalDelta]uFro", "\[Equal]", "\[CapitalDelta]uMid"}], 
       ",", 
       RowBox[{"\[CapitalDelta]uMid", "\[Equal]", "\[CapitalDelta]uAft"}]}], 
      "}"}], "/.", "subs"}], ")"}]}], ";"}], "\[IndentingNewLine]", 
 RowBox[{"solsel", "=", 
  RowBox[{"FindRoot", "[", 
   RowBox[{"set", ",", 
    RowBox[{"{", 
     RowBox[{
      RowBox[{"{", 
       RowBox[{"q", ",", "2", ",", "1", ",", "5"}], "}"}], ",", 
      RowBox[{"{", 
       RowBox[{"r", ",", "2", ",", "1", ",", "5"}], "}"}]}], "}"}]}], 
   "]"}]}]}], "Input",
 CellChangeTimes->{{3.838703346665658*^9, 3.83870335212672*^9}, {
  3.838703390531076*^9, 3.838703428295446*^9}},
 CellLabel->"In[57]:=",ExpressionUUID->"08d28dfe-026f-42b6-94dd-2e61039f9aa6"],

Cell[BoxData[
 RowBox[{"{", 
  RowBox[{
   RowBox[{"q", "\[Rule]", "2.9753406580335837`"}], ",", 
   RowBox[{"r", "\[Rule]", "2.9753406580335837`"}]}], "}"}]], "Output",
 CellChangeTimes->{3.841661299763914*^9, 3.854014371652484*^9, 
  3.855311615179317*^9},
 CellLabel->"Out[58]=",ExpressionUUID->"da8dd704-02ca-48e6-a637-9ccc59261158"]
}, Open  ]],

Cell["\<\
Contrasting with the solution for the dimer, the spacing has reduced \
somewhat. The new separation is about 92% of that of the dimer. This \
reduction is expected on the basis of the attractive, monopolar flow having \
the longest range.\
\>", "Text",
 CellChangeTimes->{{3.838703550770561*^9, 3.838703610831656*^9}, {
   3.8404488348294077`*^9, 3.8404488644160547`*^9}, {3.840448910315379*^9, 
   3.840448933798545*^9}, 
   3.8404523798377647`*^9},ExpressionUUID->"b434a47f-e904-42eb-bda0-\
0053b850ebba"],

Cell[CellGroupData[{

Cell[BoxData[
 RowBox[{
  RowBox[{"solsel", "[", 
   RowBox[{"[", 
    RowBox[{"1", ",", "2"}], "]"}], "]"}], "/", 
  RowBox[{
   RowBox[{"N", "[", 
    RowBox[{"solz", "/.", "subs"}], "]"}], "[", 
   RowBox[{"[", 
    RowBox[{"1", ",", "2"}], "]"}], "]"}]}]], "Input",
 CellChangeTimes->{{3.838703517291308*^9, 3.838703530783993*^9}, {
  3.840448893040163*^9, 3.840448907210849*^9}},
 CellLabel->"In[59]:=",ExpressionUUID->"2900ed31-3b74-4cac-b46e-bcc480c4a96d"],

Cell[BoxData["0.9244946001920934`"], "Output",
 CellChangeTimes->{3.8416612997743587`*^9, 3.854014371658637*^9, 
  3.8553116151861477`*^9},
 CellLabel->"Out[59]=",ExpressionUUID->"563027e0-ddf5-41f0-be05-28762879de7f"]
}, Open  ]]
}, Open  ]],

Cell[CellGroupData[{

Cell[TextData[StyleBox["INTRODUCING A FRONT-AFT ASYMMETRY IN A TRAIN OF \
SWIMMERS", "Subchapter"]], "Title",
 CellChangeTimes->{{3.840444575148736*^9, 3.8404445868405*^9}, {
   3.840447493214076*^9, 3.840447499721608*^9}, {3.8404482207469397`*^9, 
   3.8404482242600384`*^9}, 3.840448254494546*^9, {3.8404482884979773`*^9, 
   3.8404483059956555`*^9}, {3.8404494312130313`*^9, 
   3.8404494543590918`*^9}},ExpressionUUID->"f14145fc-07a2-4dd9-b9b3-\
51478a59e6aa"],

Cell["\<\
The following calculation shows that it is possible to introduce a difference \
in separation and a collective speedup by shifting the center monopolar flow \
field slightly away from the center. Here we choose to shift the origin of \
this field toward the aft of the swimmer, where the platinum cap is located. \
This choice is reasonable, as the platinum cap can be seen as a source of a \
solute field that is off center. The dipolar term is left unaffected. In the \
calculation below the parameter \[OpenCurlyQuote]s\[CloseCurlyQuote] is the \
fraction of the ratius \[ScriptA] that the center of monopolar flow field is \
shifted with respect to the origin.\
\>", "Text",
 CellChangeTimes->{{3.840448313578964*^9, 3.8404484093872833`*^9}, {
  3.8404494874172153`*^9, 3.840449531203681*^9}, {3.8404496008949356`*^9, 
  3.840449634468191*^9}, {3.840449690846481*^9, 3.840449704394734*^9}, {
  3.8404497805517063`*^9, 3.840449828160038*^9}, {3.8416611077447343`*^9, 
  3.841661166332842*^9}},ExpressionUUID->"df5b14ec-22c6-49a1-958a-\
d785264ab1ed"],

Cell[CellGroupData[{

Cell[BoxData[{
 RowBox[{
  RowBox[{"uwall", "=", 
   RowBox[{
    RowBox[{"-", "\[Lambda]"}], "*", 
    RowBox[{
     RowBox[{"{", 
      RowBox[{
       RowBox[{"(", 
        RowBox[{"xf", " ", "-", " ", 
         RowBox[{"s", "*", "a"}]}], ")"}], ",", "yf"}], "}"}], "/", 
     RowBox[{
      RowBox[{"(", 
       RowBox[{
        RowBox[{
         RowBox[{"(", 
          RowBox[{"xf", " ", "-", " ", 
           RowBox[{"s", "*", "a"}]}], ")"}], "^", "2"}], "+", 
        RowBox[{"yf", "^", "2"}]}], ")"}], "^", 
      RowBox[{"(", 
       RowBox[{"3", "/", "2"}], ")"}]}]}]}]}], ";"}], "\[IndentingNewLine]", 
 RowBox[{"uwall", "//", "TraditionalForm"}], "\n", 
 RowBox[{
  RowBox[{"utot", "=", 
   RowBox[{"udip", "+", "uwall"}]}], ";"}]}], "Input",
 CellChangeTimes->{{3.816320208361455*^9, 3.8163202463917813`*^9}, {
   3.816320498673166*^9, 3.8163205297511034`*^9}, {3.8163205680736237`*^9, 
   3.816320571376793*^9}, 3.820075618026281*^9, {3.8200769448176537`*^9, 
   3.820076977725401*^9}, {3.8386502216079006`*^9, 3.8386502788343816`*^9}, 
   3.8386506448602448`*^9, 3.8387028673115683`*^9, {3.83870655656653*^9, 
   3.838706567935116*^9}, {3.8404497185867596`*^9, 3.840449724918089*^9}, 
   3.8404523929240837`*^9},
 CellLabel->"In[60]:=",ExpressionUUID->"7a622ba4-3de4-48b4-923d-972361b139da"],

Cell[BoxData[
 FormBox[
  RowBox[{"{", 
   RowBox[{
    RowBox[{"-", 
     FractionBox[
      RowBox[{"\[Lambda]", " ", 
       RowBox[{"(", 
        RowBox[{"xf", "-", 
         RowBox[{"a", " ", "s"}]}], ")"}]}], 
      SuperscriptBox[
       RowBox[{"(", 
        RowBox[{
         SuperscriptBox[
          RowBox[{"(", 
           RowBox[{"xf", "-", 
            RowBox[{"a", " ", "s"}]}], ")"}], "2"], "+", 
         SuperscriptBox["yf", "2"]}], ")"}], 
       RowBox[{"3", "/", "2"}]]]}], ",", 
    RowBox[{"-", 
     FractionBox[
      RowBox[{"\[Lambda]", " ", "yf"}], 
      SuperscriptBox[
       RowBox[{"(", 
        RowBox[{
         SuperscriptBox[
          RowBox[{"(", 
           RowBox[{"xf", "-", 
            RowBox[{"a", " ", "s"}]}], ")"}], "2"], "+", 
         SuperscriptBox["yf", "2"]}], ")"}], 
       RowBox[{"3", "/", "2"}]]]}]}], "}"}], TraditionalForm]], "Output",
 CellChangeTimes->{3.8416612998115234`*^9, 3.8540143716808443`*^9, 
  3.855311615208385*^9},
 CellLabel->
  "Out[61]//TraditionalForm=",ExpressionUUID->"6dd6c963-10de-4a4c-8226-\
90106d8f3bb6"]
}, Open  ]],

Cell["\<\
The idea of the shift is visualized as follows. The platinum cap is indicated \
in gray, the inert cap in white, the direction of motion using a red arrow, \
and an imagined solute field using a green distribution.\
\>", "Text",
 CellChangeTimes->{{3.840449751070339*^9, 3.8404497776990533`*^9}, {
  3.840449832991289*^9, 3.8404498510512657`*^9}, {3.840450125196826*^9, 
  3.840450156037072*^9}, {3.840451004810117*^9, 
  3.8404510306548243`*^9}},ExpressionUUID->"0aaa426d-4dea-4339-88cb-\
1858efe75f4a"],

Cell[CellGroupData[{

Cell[BoxData[{
 RowBox[{
  RowBox[{"nsub", "=", 
   RowBox[{"{", 
    RowBox[{
     RowBox[{"a", "\[Rule]", 
      RowBox[{"1", "/", "2"}]}], ",", 
     RowBox[{"\[Kappa]", "\[Rule]", "5"}], ",", 
     RowBox[{"\[Lambda]", "\[Rule]", "1"}], ",", 
     RowBox[{"s", "\[Rule]", "0.7"}]}], "}"}]}], ";"}], "\[IndentingNewLine]", 
 RowBox[{"Show", "[", 
  RowBox[{
   RowBox[{"DensityPlot", "[", 
    RowBox[{
     RowBox[{"(", 
      RowBox[{
       RowBox[{"Exp", "[", 
        RowBox[{"-", 
         RowBox[{"(", 
          RowBox[{
           RowBox[{
            RowBox[{"(", 
             RowBox[{"xf", " ", "-", " ", 
              RowBox[{"s", "*", "a"}]}], ")"}], "^", "2"}], "+", 
           RowBox[{"yf", "^", "2"}]}], ")"}]}], "]"}], "/.", "nsub"}], ")"}], 
     ",", 
     RowBox[{"{", 
      RowBox[{"xf", ",", 
       RowBox[{"-", "2"}], ",", "2"}], "}"}], ",", 
     RowBox[{"{", 
      RowBox[{"yf", ",", 
       RowBox[{"-", "2"}], ",", "2"}], "}"}], ",", 
     RowBox[{"ColorFunction", "\[Rule]", 
      RowBox[{"Function", "[", 
       RowBox[{
        RowBox[{"{", "z", "}"}], ",", 
        RowBox[{"Lighter", "[", 
         RowBox[{"Green", ",", 
          RowBox[{"1", "-", 
           RowBox[{"z", "^", "2"}]}]}], "]"}]}], "]"}]}]}], "]"}], ",", 
   RowBox[{"Graphics", "[", 
    RowBox[{"{", 
     RowBox[{
      RowBox[{"EdgeForm", "[", 
       RowBox[{"{", 
        RowBox[{"Thick", ",", "Black"}], "}"}], "]"}], ",", "White", ",", 
      RowBox[{"Disk", "[", 
       RowBox[{
        RowBox[{"{", 
         RowBox[{"0", ",", "0"}], "}"}], ",", 
        RowBox[{"1", "/", "2"}], ",", 
        RowBox[{"{", 
         RowBox[{
          RowBox[{"Pi", "/", "2"}], ",", 
          RowBox[{"3", "*", 
           RowBox[{"Pi", "/", "2"}]}]}], "}"}]}], "]"}]}], "}"}], "]"}], ",", 
   RowBox[{"Graphics", "[", 
    RowBox[{"{", 
     RowBox[{
      RowBox[{"EdgeForm", "[", 
       RowBox[{"{", 
        RowBox[{"Thick", ",", "Gray"}], "}"}], "]"}], ",", "Gray", ",", 
      RowBox[{"Disk", "[", 
       RowBox[{
        RowBox[{"{", 
         RowBox[{"0", ",", "0"}], "}"}], ",", 
        RowBox[{"1", "/", "2"}], ",", 
        RowBox[{"{", 
         RowBox[{
          RowBox[{
           RowBox[{"-", "Pi"}], "/", "2"}], ",", 
          RowBox[{"Pi", "/", "2"}]}], "}"}]}], "]"}]}], "}"}], "]"}], ",", 
   RowBox[{"Graphics", "[", 
    RowBox[{"{", 
     RowBox[{"Red", ",", 
      RowBox[{"Thickness", "[", "0.005", "]"}], ",", 
      RowBox[{"Arrowheads", "[", ".05", "]"}], ",", 
      RowBox[{"Arrow", "[", 
       RowBox[{"{", 
        RowBox[{
         RowBox[{"{", 
          RowBox[{
           RowBox[{"1", "/", "4"}], ",", "0"}], "}"}], ",", 
         RowBox[{"{", 
          RowBox[{
           RowBox[{
            RowBox[{"-", "1"}], "/", "4"}], ",", "0"}], "}"}]}], "}"}], 
       "]"}]}], "}"}], "]"}], ",", 
   RowBox[{"ImageSize", "\[Rule]", "500"}], ",", 
   RowBox[{"FrameStyle", "\[Rule]", 
    RowBox[{"Directive", "[", 
     RowBox[{"{", 
      RowBox[{"Black", ",", "20"}], "}"}], "]"}]}], ",", 
   RowBox[{"FrameLabel", "\[Rule]", 
    RowBox[{"{", 
     RowBox[{
      RowBox[{"Style", "[", 
       RowBox[{"\"\<x\>\"", ",", "Black", ",", "25"}], "]"}], ",", 
      RowBox[{"Style", "[", 
       RowBox[{"\"\<y\>\"", ",", "Black", ",", "25"}], "]"}]}], "}"}]}], ",", 
   RowBox[{"AxesOrigin", "\[Rule]", 
    RowBox[{"{", 
     RowBox[{"0", ",", "0"}], "}"}]}]}], "]"}]}], "Input",
 CellChangeTimes->{{3.840449855332504*^9, 3.8404501194449706`*^9}, {
   3.840450229627475*^9, 3.8404502439987984`*^9}, {3.840450417586669*^9, 
   3.840450514668739*^9}, {3.840450563265361*^9, 3.8404506746204786`*^9}, 
   3.8404507419235477`*^9, {3.8404507958894215`*^9, 3.840450797450872*^9}, {
   3.8404508324297037`*^9, 3.840450843488944*^9}, {3.8404509092214513`*^9, 
   3.840451021136407*^9}, 3.8404517813325534`*^9, {3.8404522518087144`*^9, 
   3.8404522736415253`*^9}, 3.8404559630453663`*^9},
 CellLabel->"In[63]:=",ExpressionUUID->"48d71313-10f8-479e-96a4-54cd46aac722"],

Cell[BoxData[
 GraphicsBox[{{GraphicsComplexBox[CompressedData["
1:eJx1lzuKVEEUQFt3IswOXMCrdFKXIJg5Ci5hQgMREQNDF2DQSDtIQRemk42g
QgsDCiYGgoEI6ihd1edCHbiTXE7Xe/Xq1Ofemhu379+6c321Wt28tlrt4+Gv
ET9tTnabk99b+GyPu5/BT4+Onxwd/wi+7M9/C37W2z8HP+98EXwIFX442hf4
0Xg/+MPoP/jx+H7wqzG+4I9j/MGHWDJPR3xhfGF8YXxhfOd5bBXGF8YXxhfG
F8YXxlfrVrJ1tKcjvjC+ML4wvvM+aRXGF8YXxhfGF8YXxlf7smT71OtoT0d8
YXxhfOdz0CqML4wvjC+ML4wvjK/OXcnOofep19GejvjC+M7nvFUYXxhfGF8Y
XxhfGF/llZLlGZ9D71Ovoz0d8Z3zWKswvjC+ML4wvjC+ML7KmyXLo84zPofe
p15HezriC+ML4wvjC+ML4wvjq7pQsjrhPOo843Pofep1tKfjXI9anetRq3M9
anWuR63O9ajVuR5F3Svi5rrgvOm84nPnfel1sxfsiC+ML4wvjC+Mr+p6yeq8
66DrhPOo84zPofep19GejvjC+ML4wvjq3lKye4zrvOug64TzqPOMz6H3qdfR
no74wvjC+OpeVrJ7mu8xrvOug64TzqPOMz6H3qdeR3s64gvjq3tnye6hvqf5
HuM67zroOuE86jzjc+h96nW0pyO+uleX7J7te6jvab7HuM67DrpOOI86z/gc
ep96He3piG/2f4Tv2b6H+p7me4zrvOsgvknedF7xufO+9LrZqzje2z+++bsl
4g/fHXFRe7z3rve/W9708HW7HjH4tI/v7fJlPBfPw7S/GDHe9/Nuh//82/99
j+dh2rPId5lv/05k/mlnPLQzHpjvw6yvPemH7/u7tPN9/06kf/eXzZvHzXOw
1539AGfR+8LvwfiwPxiv94PruvcD7YwbZv5h/L0OnjeY/mD6g+nP6+Z59/2L
fvnd8+1zyby97s9dbYmj+6v4/Vcf3+Wy7v2ugx8MXs77C+fBL/t774PdryPr
xnP0x/foD/Z7tHu+eR72eDwf9qZ/2j0ffI/5pn/eSzwj/zK+/5gTB0k=
     "], {
      {GrayLevel[0.8], EdgeForm[None], 
       GraphicsGroupBox[PolygonBox[CompressedData["
1:eJxVmAm4l0UVh+cTkEVAVrmAXC7r5V4QEBQVU7FEMQkLhEAJiM0l2QKyAmVR
yRQNEjNIFsUMIzVcMnFLLVzSXAs1K1vIEFJQExEUz/t87/d89DwczpyZM+f8
zsx8M7//7TRxxvDph6SUjoz/6oT+Rwh285A2IfVDGoRUqBuGtEy5b92QVup6
IS2cy9gRIYc6v63zGoV0CGkS0jSkk3mY1yFLaVvof4W00/cwcIU0dk57+7Bb
m5McVSHNjNXZeGCsMTfxatXE6OZ8MHZXU2tX62Gsp77kP1qsxO5rPux+9nVR
Wjq/l/Oo9Sh1ZUifkI7Or4h6U8gPQvV3PvmPFR+4zgo5MeRzIceFVIf0sK+n
eQboy9hA62TseH1rnN9LLCeH9BbLF8x9TMhgcxPvFMepdZCaNThVTd2fVzP/
BPPUmrPCdT/N2Mequ1rbmc4B7zAxkXOIuBn7UshJjn1RX+o+W19wfVkNroax
lv8OfXrIGa4Xsb7iOHiHq6l7hBqM56gHO3/AQevdxnreMu6okK/aBu8EcZDn
62ryjA0Zah1fU1PrudbD3k7UFyznG3d0yDu2p4bMC/lGyMUh3w25SLtR1Psf
sTeO9vbQI0N2iHFKyHjXC3zzjTEtZJxYGLswZIy4pjs2Xt+xYp+mZmyXuGeF
zNCXNXgv5O2QSSH/Nf+ckG+HXGAecJ9n3G9ZH3W/a3tuyCX2MeeDkJ0hk7VH
i7Vt1JuFLIv2peID+4qQK0KuDPnQ/JeH7DE2YwvEPTPko5Dd1nKZMWY4f64Y
r3EPWL+r3YN5YmH/OcvXioMYS5xHHd9TswbfD/mO8zsG9v2h/xdyvRjBVhX9
H4d+P+Q644H3BjER+0dqYn8SsjhkecgPbRPrQMi+kEUhPw65yvyrxUrsm0KW
ao+xDs7lpyF7QxaGrHQeda9Ssx4/US9V5ls/azoh5d/BIVmOa13K7zzuE+6d
9dbMXm0QH3lusQbGfhZyo2O36ssa/FTNGtzuPHDdFbLWXBvFR30/dxz7F/ax
BneGrHHOHfZh/9IYN4fcLSbwPq59T8ivQm4T42ZzkPNesYLxAfExdr++1Pqg
vmB5SE3+x0I2HZRjvbEedhy8j6ip9VE1eH+j3qTcLG7eRd413rInjAvGLdYA
rifVvw55Sg32p9XU94wa7L9Xg/1ZNRifU4PxD2owPq8G4wtqan1Rzbq+pAZj
nTgzvwv9SsgfU97eIq4NrulWcYP3VTV4X1OD93U1eP+sBu8bavD+RQ3ev6rB
+zc1eN9Ug7d9YKuX5Xj/mXKeBOeA78A34B7wnpbaBTdqaR33ue713BPG4EZt
3KduEbt/yDdTzn3gKryh8CH4A3ypoX28R03sh2fAido7B0xVKf/mwNRJu+A6
3ZzPO10t1s76gbWLNvi6ard2HnZjc5Kv4IVtlGpzwAV4w4/XF+7R0xzwh77O
p69WfPT1SSVn6iWOfs4BR3/tHsY+LpXcrkZ8x+gH3oJ3gGmAdrXzBriWNcbj
uynuUeINtIaCKwwXH9zjZHMwBp/obd9JqeRGp6aSP50ijtOcA47B2uTh3j3T
+fCEoeI7XT/wnqFN3UO0T3DekFTys0GuHZzvROUsc/TUHqgvXAVuAG86x1yD
7Ds7ldxoRCr5E3PgWvChkeKAq4xKJdcZa83EGCa+0fqBd4w2mM7VHuq881zL
YankTOOMS7zx2mCcoA0PmihOcsAfpoqXft4jONUUcTaSL8FV4E5wpsliusD5
xIULTBcT3OUisV6oH3gvdmycvgVXmuYYGGcaC340S0y887z/vNHwnzniIwcc
Aa4A/4FLzTYfPOISa4NjzDX3POeQb7423AYesTCke5bzs53iulQ/8F6mDb4F
2rttg3uXmjU8TM7JusFf4FiLxQE/uUJcS7QLDrTEeuASV4n1am2wXqMNpqXa
YLpWG0zXae+1DT64CjyH31BwHvjQMjHxHfM9w4eu1wbfCu3zxVfghVPcID54
x43iW6ldcKCVqeRAq8R3kzb4Vmvz2261WCvkq3AMuCvcaK34uHfWie8WbfCt
1wbvrdoFB8LeY21zxArHuE2sG7TBers2mOAbG80HZ7hL3PTBVdbad6d13OEc
MG1yDpju1iYubzMcouAKT4v1Hv3Aeq82+HgD7xPf/dprzEm+gmc8I/YHzLHR
sc36wTceSiU3ejiV3OiRVHKjR8X6mHbBvR4U3+OOgYl3+rep5EYFV9riWMGT
nrSeJ5xfcKanXMfN9l3pnq1IJWeiNt5o+EPzVPIk+EfnOBd1s5wHFVzquVTy
pBdTyaWeFxM86RUx/km74D2vp5LrvCHurfoV/GlrKvnTq6nkT6+lkqu9kEqe
92wquRQ5VlkzewU/etM5DbKcuzRNJZeCW3WN/iOznEOh62f5WvDu41+p3mab
94c7Z0Qq+Rl8jbeQd2uwPrSL9+gtx0faHpVKnsdaFL/VJ+iz3Rjcb9zRE52z
w/GmWX4P80bA05rrVxO6MqRFlvvgzx3eUn++Td6jd4zXLMvvU96A1ll+zy4M
OTzLfabaftc4rWzPFdMucTfJ8rt8ku3tYmtmTO5r7h3uSu7GI7L8LeCtaZPl
7w53ZHP7wVMb7U7WQk28PbOt5UPbzKF9ufiJzz0MlvfEA+Y96f9/e3Pvgusj
633fNnnhvN18n1izD6wFn4/FzLk61LMF9v1iIf+n1ojwFixTeAuWi3e/+Pfp
v9D2AX25fzLvZIT7eZ0xDoiB+NzprOtq22ucn/l3PNb2E/1Z833mWm5MfPu6
ztT2krXxvVRn+d9AG/j9cw9wF/Ft8I3wO6OL61DPv3XBw4ozTpszz1mA07CG
7YzF/cA3BO+ZpA/t4tvi3HO+3raND3dLHTFwX3C/cH/sMP5I972JuTi/nN0p
xuFszXJPm9q/2zNK/7v6c+ar/Kb47dMjy/lKC88R52mu56LSc98ny/+G0sLv
jDM6272mPcf4rWzvMu9M51bqv9tzvMDzxp4t9Iyxl4s8A7QXu+cVWXleKtx3
2m09P/uMs8g9b+u+98ry/Wt/0N3H3h7lfRj/Um/PwOHR7pnl70E7z0QH79O9
Yl7oPjbJSj7W0bqYx/yX3Ycqv/N2xmRf+9rPmh9t/8uufyf724uZ89bP9t9T
fu91dy/QPfSnjq7WwvfMd12chW769Hcubb4BcrHete4pbWqtdh12eH4m61ur
D7lYu/rGq/E8gLGXODvq38L1Y323eY76HOTfz++q0jg7ndvH9axyvQq8fcXP
mrF2dV2zHsYED3WyBp8BF+rXiA==
         "]]]}, {}, {}, {}, {}},
     VertexColors->CompressedData["
1:eJzt2GtQVGUYB/AlDMkL3R1MRNDFFFPxmuOoYICJkoHgpXEow9I2JUAFFdRA
BS0KvCArCkrIRYMQQUVCuRWIirIqmCwoy3URBVZABASsD+d/npe3YZocu83E
F+b3nzNn3/Oe5zz7nDV2dl346XMSiWSSlkSiLcGfxpz/75Qir3/ypPF37nO0
6lE3k8PWUVtd25gcHnnqlnEJk8NB6hNyXyaHl+hKR13qphxOMZePu9NFOTx3
+aXE+UwOl32S8fFOJocN9U4f+Yg5P+w4YUTRdGY9cJ3D1gHnmRyOC1mnbGRy
+MzkSvsuJodz2lIfsvsJj9u/fQCbw1eam01bmRyOzT4ayq4HXmAeqpPDXBds
m1w+88ZjyuGtC6aqCx5SDnfmbtw0qIFy2P1AeMT8u5TDahOHzeb3KIeTxlRo
FjZRDj+w8+/v20453JIfv/gCc7/gbSEveqxnrhfOmLosQc3kcHfexP3sfsLJ
0kbfdiaH31HqO2UzOWwmPZ8hY/YTXpZgc31XG+XwKvuWlowaymHLSC3/DdmU
w3OywtSqfZTD9gbBJzs8KYdPRQwtz9xGOdwyy2qeyw/MvgnuSng+//wtyuFc
j7ZzAcx9gQuTdecldFIOL88qOCtj9gdWfWZwm61zuF9BUEAFk8MHMy/aaZj9
hHX23PB7iakHuMjjeNOGMsrhM68bSwbvZZ4vwe91Gu5Y0NIg5vAG5c+StNGU
w7aS1UNei6+n50Kw7pHZX1iXUQ5Pt3jP4doBOg+8YlpB+5hFtB742GJ3A1kO
5bBmVv+EHQ8oh62NB9atYeoflo8fXsb2VfirnNAXI5kcnm/8jW0scx/hXG0D
2eQ65r4Lzr6iNqsMpRx2LygZZhZL1wtv8d/hOP/sfTGHW9TNL3TMqKM6FNxn
tuuUe0m19H0hOM8k+EdPh7tiDkft3zraKfSemMN7lRJH/Vq6L3DGUE976Vym
DwheeS57jt91yuGlgw1Lqx9RDpe4W7iz/RyeuEHRMJrJYWX8GBsZ0wfgIzFR
ndFXKYdl8kBNjT7l8EKtEyUXm2k/4aPFzuUmwbRv8OZPJsQoWyvEHE6oHuGa
1XpHzGGrlOqKfTUqMYdrBq5q1O5fI+bw2pJFrestaf9h3QC3aw8+onqAhxQ7
5g1g6gduNrEJi6qnHB5zsj6uitlPeKr/iYDvmP4AS8uzphxsphzWsrXRczlB
OWweaHLngj+tEz7omnN8nw5dFxxYlKuwqqwUc3i97OtxRuuKxBw26qgaf9j0
ZzGHpXYBx8NdrtA6BXfMvVmY+mWZmMNN0Wu/7bSi+wsflo+NrV1KdQ6Pdnfc
qVlC1wsvMS73e76CmZcERw3vOFvG7DP8gV++zgpmn+FNt6fNXMn0JdjWV/Wq
0XfM/CB4eqqXf4kl0w8F20UHO52UUh+AdylqteedLxdzOG9scsyUq5epD8Bp
IWcuxfjQXCo4M3jp6juVKWIOz4l7uaA9rZi+TwVLQzwyW6qpzuEgueUvbip6
7mCnnZW2htOZuVdwbqV3RlIp0z8F/9X1PIurZziUq2c4gKtneA1Xz6K5eoZ1
uXqGm7h6hjVcPcPhXD2HP2U9/1P92Z7rz/Bhrj/DHlx/hg9y/RmewfVnWMX1
Z9iV689wX64/933K/vys5o0cbt6As7h5A3bj5g3Ym5s34EZu3oC7LXrOG3A2
N2/AEdy8Ae/m5g04nZs30p9y3vi3zc+23PwMe3DzMzyPm59hHW5+hqdx8zPs
zM3Pzs94fv6vvA9ac++D1n/wPpjMvQ/Czdz7YPPf9D74X/99w437fcPtX/r7
Bsz////3umf7e53DEBcNu5+w9/i13WwOb39fsa6OyeHl6Wnej9jnRbD1gfhU
10NVtP+C+zwevPnAm2q6X4IXRu9xWm3/i5jDPpkPTZ3fLhRz2KzqZnGiSzr1
K8FmBnrDwrRoDoE1fgbFup7fU18V3BCx9FCBSiHmsHbKb68HXjSfwMO31008
d4XmH1hZ+mHn5ElKmscEF3I5nDjYrOnwpmNiDutz1wWXDlzRzyokU8zhRO66
4FruumAjbv3wmkfKd00UBTQ/C5avmWAhd6LjYTdu/fAs7j7C+dz64S+4+wsr
psgKTRfcFnPY+Y3Fi756gY6HP712M3+vmuYi2N1l5Pd6n1eLOTyTq0/4WT0X
eu5Br7Hfv3CxSXAXex64t+MNTNde6BdA64c9uX2ARwW9GZs0NV/M4UFzLC+P
VdB9gc8WTfJ55RC9H8HH7ntJJ75/k+YTwXkNuyINHWjf4Mz7mwN1Im6Jueio
nzrT+56mfi7YR2284q36XfRcC7YrmrZJVkjvZbBX4nXHDguqQ3jQSbPSbwLp
eYcHcPsAh3HXC+c++OBuTRs973BUtFuYbxBdL9zbfeytH6qGPOxxPLy7duMo
9nsKVqyvu+W5Lo7qX/BuLodVp2x8Ir1i6fyCfTonmb90eQfts+A/u572H5Oe
sMeLPt3zc0V39fxceFlcaORj5jw9nThDPF6wxcot+alpIeLxorkcXtUS2GOd
cFl460j2c+E/e7yFfnySkXcMrUdw5vXXS22O7qX6F9zbvvW6Dzd6ngf+FZD+
SDA=
      "]], {}}, 
   {GrayLevel[1], EdgeForm[{GrayLevel[0], Thickness[Large]}], 
    DiskBox[{0, 0}, NCache[Rational[1, 2], 0.5], 
     NCache[{Rational[1, 2] Pi, Rational[3, 2] Pi}, {1.5707963267948966`, 
      4.71238898038469}]]}, 
   {GrayLevel[0.5], EdgeForm[{GrayLevel[0.5], Thickness[Large]}], 
    DiskBox[{0, 0}, NCache[Rational[1, 2], 0.5], 
     NCache[{Rational[-1, 2] Pi, Rational[1, 2] Pi}, {-1.5707963267948966`, 
      1.5707963267948966`}]]}, 
   {RGBColor[1, 0, 0], Thickness[0.005], Arrowheads[0.05], 
    ArrowBox[NCache[{{Rational[1, 4], 0}, {Rational[-1, 4], 0}}, {{
       0.25, 0}, {-0.25, 0}}]]}},
  AspectRatio->1,
  AxesLabel->{None, None},
  AxesOrigin->{0, 0},
  DisplayFunction->Identity,
  Frame->True,
  FrameLabel->{
    FormBox[
     StyleBox["\"x\"", 
      GrayLevel[0], 25, StripOnInput -> False], TraditionalForm], 
    FormBox[
     StyleBox["\"y\"", 
      GrayLevel[0], 25, StripOnInput -> False], TraditionalForm]},
  FrameStyle->Directive[{
     GrayLevel[0], 20}],
  FrameTicks->{{Automatic, Automatic}, {Automatic, Automatic}},
  GridLines->{None, None},
  GridLinesStyle->Directive[
    GrayLevel[0.5, 0.4]],
  ImageSize->500,
  Method->{
   "DefaultBoundaryStyle" -> Automatic, 
    "DefaultGraphicsInteraction" -> {
     "Version" -> 1.2, "TrackMousePosition" -> {True, False}, 
      "Effects" -> {
       "Highlight" -> {"ratio" -> 2}, "HighlightPoint" -> {"ratio" -> 2}, 
        "Droplines" -> {
         "freeformCursorMode" -> True, 
          "placement" -> {"x" -> "All", "y" -> "None"}}}}, "DefaultPlotStyle" -> 
    Automatic, "GridLinesInFront" -> True},
  PlotRange->{{-2, 2}, {-2, 2}},
  PlotRangeClipping->True,
  PlotRangePadding->{{
     Scaled[0.02], 
     Scaled[0.02]}, {
     Scaled[0.02], 
     Scaled[0.02]}},
  Ticks->{Automatic, Automatic}]], "Output",
 CellChangeTimes->{3.8416612998712687`*^9, 3.85401437171798*^9, 
  3.855311615248331*^9},
 CellLabel->"Out[64]=",ExpressionUUID->"5a290c1c-1470-46b8-8060-ea1d11b74b32"]
}, Open  ]],

Cell["\<\
Plotting the flow field, we now find an asymmetric lemniscate indicating the \
range where the net flow is zero. Here the ratio \[Kappa]/\[Lambda] = 5,  \
\[ScriptA] = 1/2, and the shift is 0.7. The \[OpenCurlyQuote]finite size\
\[CloseCurlyQuote] of the swimmer is indicated using a dashed, black circle.\
\>", "Text",
 CellChangeTimes->{{3.8404510794541345`*^9, 3.840451211663429*^9}, {
  3.8404513035210295`*^9, 
  3.8404513113314795`*^9}},ExpressionUUID->"ca204dd2-f377-4f0c-815a-\
4759befc63c3"],

Cell[CellGroupData[{

Cell[BoxData[{
 RowBox[{
  RowBox[{"uplot", "=", 
   RowBox[{"utot", "/.", "nsub"}]}], ";"}], "\[IndentingNewLine]", 
 RowBox[{
  RowBox[{"Uplot", "=", 
   RowBox[{"uplot", ".", 
    RowBox[{"Normalize", "[", 
     RowBox[{"{", 
      RowBox[{"xf", ",", "yf"}], "}"}], "]"}]}]}], 
  ";"}], "\[IndentingNewLine]", 
 RowBox[{"Show", "[", 
  RowBox[{
   RowBox[{"StreamPlot", "[", 
    RowBox[{"uplot", ",", 
     RowBox[{"{", 
      RowBox[{"xf", ",", 
       RowBox[{"-", "3"}], ",", "3"}], "}"}], ",", 
     RowBox[{"{", 
      RowBox[{"yf", ",", 
       RowBox[{"-", "3"}], ",", "3"}], "}"}], ",", 
     RowBox[{"StreamStyle", "\[Rule]", 
      RowBox[{"{", 
       RowBox[{"Blue", ",", "Thick"}], "}"}]}]}], "]"}], ",", 
   RowBox[{"ContourPlot", "[", 
    RowBox[{"Uplot", ",", 
     RowBox[{"{", 
      RowBox[{"xf", ",", 
       RowBox[{"-", "3"}], ",", "3"}], "}"}], ",", 
     RowBox[{"{", 
      RowBox[{"yf", ",", 
       RowBox[{"-", "3"}], ",", "3"}], "}"}], ",", 
     RowBox[{"Contours", "\[Rule]", 
      RowBox[{"{", "0.0", "}"}]}], ",", 
     RowBox[{"ContourStyle", "\[Rule]", 
      RowBox[{"{", 
       RowBox[{"{", 
        RowBox[{
         RowBox[{"Thickness", "[", "0.01", "]"}], ",", "Red"}], "}"}], 
       "}"}]}], ",", 
     RowBox[{"ContourShading", "\[Rule]", "False"}]}], "]"}], ",", 
   RowBox[{"Graphics", "[", 
    RowBox[{"{", 
     RowBox[{
      RowBox[{"EdgeForm", "[", 
       RowBox[{"{", 
        RowBox[{"Dashed", ",", "Thick", ",", "Black"}], "}"}], "]"}], ",", 
      RowBox[{"Opacity", "[", "0", "]"}], ",", 
      RowBox[{"Disk", "[", 
       RowBox[{
        RowBox[{"{", 
         RowBox[{"0", ",", "0"}], "}"}], ",", 
        RowBox[{"1", "/", "2"}]}], "]"}]}], "}"}], "]"}], ",", 
   RowBox[{"ImageSize", "\[Rule]", "500"}], ",", 
   RowBox[{"FrameStyle", "\[Rule]", 
    RowBox[{"Directive", "[", 
     RowBox[{"{", 
      RowBox[{"Black", ",", "20"}], "}"}], "]"}]}], ",", 
   RowBox[{"FrameLabel", "\[Rule]", 
    RowBox[{"{", 
     RowBox[{
      RowBox[{"Style", "[", 
       RowBox[{"\"\<x\>\"", ",", "Black", ",", "25"}], "]"}], ",", 
      RowBox[{"Style", "[", 
       RowBox[{"\"\<y\>\"", ",", "Black", ",", "25"}], "]"}]}], "}"}]}]}], 
  "]"}]}], "Input",
 CellChangeTimes->{{3.8163207815170145`*^9, 3.8163207870950756`*^9}, {
   3.816320818962877*^9, 3.816320834515299*^9}, {3.816321707036254*^9, 
   3.816321716465046*^9}, 3.820077001027043*^9, {3.820077102257491*^9, 
   3.820077102542568*^9}, 3.8386447230400696`*^9, {3.838706618174971*^9, 
   3.838706803640848*^9}, {3.838706861394718*^9, 3.838706861680584*^9}, 
   3.838707699509018*^9, {3.840451179035698*^9, 3.840451182930276*^9}, {
   3.8404512161808395`*^9, 3.840451249955529*^9}, {3.840451788712985*^9, 
   3.840451800273321*^9}},
 CellLabel->"In[65]:=",ExpressionUUID->"47a979b3-c6ef-4173-9c4f-d6641cdd924f"],

Cell[BoxData[
 GraphicsBox[{{{}, {
     {RGBColor[0, 0, 1], Thickness[Large], 
      {Arrowheads[{{0.019999999999999997`, 1.}}], 
       {LABColor[0.1886675222501131, 0.5225961012766809, -0.8572107619122568],
         ArrowBox[{{-2.9348080502828235`, -2.439936730196719}, \
{-2.879765797330645, -2.399900593505896}, {-2.8231729890004065`, \
-2.3587713275464948`}, {-2.7648902101108797`, -2.31645977889111}, \
{-2.704778045480833, -2.2728767941123347`}, {-2.6427614707823754`, \
-2.2279627313348738`}, {-2.578713949004945, -2.181634339441743}, \
{-2.5462131939247326`, -2.1581677217252895`}}]}}, 
      {Arrowheads[{{0.019999999999999993`, 1.}}], 
       {LABColor[0.1886675222501131, 0.5225961012766809, -0.8572107619122568],
         ArrowBox[{{-2.5364841694658815`, -2.1511430450011204`}, \
{-2.5124187959433053`, -2.133767051143003}, {-2.443659327392222, \
-2.0842362991487144`}, {-2.372424827192054, -2.0329727412538983`}, \
{-2.298539804746685, -1.9798628551856072`}, {-2.2215404141961668`, \
-1.924715803551949}, {-2.1465085013677787`, -1.8712895429865148`}}]}}, 
      {Arrowheads[{{0.02, 1.}}], 
       {LABColor[0.1886675222501131, 0.5225961012766809, -0.8572107619122568],
         ArrowBox[{{-2.1367238080907875`, -1.8643426429418306`}, \
{-2.056704679407506, -1.8077477523110166`}, {-1.9683923778950834`, \
-1.7456621624394224`}, {-1.8755871151124301`, -1.6809403593195116`}, \
{-1.7778501010286953`, -1.613438722924547}, {-1.7430978607784726`, \
-1.5896553950149854`}}]}}, 
      {Arrowheads[{{0.02, 1.}}], 
       {LABColor[0.1886675222501131, 0.5225961012766809, -0.8572107619122568],
         ArrowBox[{{-1.7331949013626307`, -1.582878124560873}, \
{-1.726973331342263, -1.57862027992003}, {-1.6745459120172412`, \
-1.5430565039389703`}, {-1.6205678430536306`, -1.5067473949813681`}, \
{-1.5650391244514308`, -1.4696929530472234`}, {-1.481831106610796, \
-1.414880640510122}, {-1.3943295087998535`, -1.3583628598764497`}, \
{-1.3321815226581508`, -1.319135367542384}}]}}, 
      {Arrowheads[{{0.02, 1.}}], 
       {LABColor[0.1886675222501131, 0.5225961012766809, -0.8572107619122568],
         ArrowBox[{{-1.322033896722459, -1.3127302377334518`}, \
{-1.3032815193637695`, -1.300893832650168}, {-1.3001147986202461`, \
-1.2989187223330296`}, {-1.296940662095753, -1.2969406998787654`}, \
{-1.2270177939860087`, -1.2541495174185437`}, {-1.1517768402685173`, \
-1.2087938396393636`}, {-1.0715931683597066`, -1.1604701409984624`}, \
{-0.9815240600682569, -1.1062104006341182`}, {-0.9315931697653834, \
-1.075823331323784}, {-0.9118314299077646, -1.0634785427503064`}}]}}, 
      {Arrowheads[{{0.02, 1.}}], 
       {LABColor[0.1886675222501131, 0.5225961012766809, -0.8572107619122568],
         ArrowBox[{{-0.9016539925736538, -1.0571208883628576`}, \
{-0.8758398073583514, -1.0409952505913111`}, {-0.8114274775740069, \
-0.9990136117668745}, {-0.749262922641084, -0.9558491965016365}, \
{-0.6713933084145864, -0.8974284401130215}, {-0.6231923539371413, \
-0.8586752498656175}, {-0.561871766942206, -0.8051319278743807}, \
{-0.5216898005921556, -0.7655636850025356}}]}}, 
      {Arrowheads[{{0.02, 1.}}], 
       {LABColor[0.1886675222501131, 0.5225961012766809, -0.8572107619122568],
         ArrowBox[{{-0.5131394733033021, -0.7571439520344726}, \
{-0.4720089172171588, -0.7166416078113775}, {-0.4405651297460279, \
-0.6829110987708396}, {-0.4001332402156148, -0.6367554247734007}, \
{-0.3400617464734398, -0.5618959304397295}, {-0.31881954246959066`, \
-0.533759394508227}, {-0.2912720515586306, -0.4956701332961652}, \
{-0.24985860804088855`, -0.43492168575640944`}, {-0.23507951356980009`, \
-0.41234880184983064`}, {-0.21577994241583778`, -0.3820481942592743}, \
{-0.2157117546721823, -0.3819371366907947}}]}}, 
      {Arrowheads[{{0.018698496027881477`, 1.}}], 
       {LABColor[
        0.18866752225011313`, 0.5225961012766809, -0.8572107619122566], 
        ArrowBox[CompressedData["
1:eJwBcQOO/CFib1JlAgAAADYAAAACAAAA8KP5DbPOyr+R+a9UHMrXv4zR5jV4
4Me/F01r8Shn1b+uz6Jz+ojGv6Jv9qV/SNS/XTkfaATIxL9Jbvh2w8vSv3zU
5QUCJMK/hPa8yaKC0L8JkrHWQDTBv+wlLOioYM+/Cu3Up1YAwL8brQ5SBkDN
v1UVVdPgi7y/iHVhXcMpyr+mpbBP+2G7vybN8IsCHsm/K91UpsP5ub8qcY6z
G9nHv7RRmdHpLbi/v/+XFbo4xr+TnoZHYpe1vx4gtmAA3sO/CQ+6NaC3tL/I
mR370xHDvw7J95/5qLO/Q2DJxHkawr+8XSPvqk2yvytEYpWB3MC/0aWqbh6T
sb++HZwGgDHAv4CX2xWUsrC/mObUkfPGvr+MxJQvXSivv9ay8hjZuLy/hSH6
YBDsrb/Ckp0IHZa7v9/pQ26Mb6y/EC6+xig4ur99wCzRpIqqv3dIpEPtebi/
ezv287t9qb/aPf++WoK3v7Mif/tIOqi/FjtRH3lYtr9N/hHqP56mvxXM8Vvf
3LS/5oAma1m5pb/FxV7a7wm0v9r+qIUMpqS/Noos9zEMs7+qtSlea0ejv4g1
/vv0yLG/mKRWYHCEor9exEKjLhWxv73DYU/ymaG/3o5LGvQ8sL/xn+BRU2+g
v5HgDi8eU66/iNfSbleSn7+VXoo/oSCtv3PD/eWzAp6/fWGhlgWwq7/qT4IK
zgWcvy5VfpCb2qm/kCf1s47qmr/x99kLU9Wov3eI0D7tlZm/VZdh0xibp7/9
3t+AL+SXv12hvjf2Cqa/2Oy3O1nQlb8GKDNHUCCkv+e1zE+bXpS/zv6qdTLL
or+DktJ6MpmSvwXCYN7hKKG/n7251ftdkb9s1pL3Dwagv8TYKgXXto+/K76y
3dFCnb9wx6c8XJ2Nv3jGlLnsUpu/sSEi5TIKi7+iMkE3wvKYv3ZupurKQIi/
oLY3e4pglr9KJpfnPoeFv0Je/Pbz3JO/V29KdfZagr/oT7uLgO+Qv95jVSfb
cHq/aEe0JEtliL/+jd6FHwN1vwDeVykOY4O/CPUFjXGlbr+2DT0LnEZ8v5uh
1EYTGWO/9Slgi+mecb/Ig9garTtQv+DI/ip79F2/BoeyxyooUz88tvIy1qxh
PyP7SgEYPXQ/rO8G8Fesgj+SKhRSgoKFP86FuaCW2JM/S5/lxA==
         "]]}}}, 
     {RGBColor[0, 0, 1], Thickness[Large], 
      {Arrowheads[{{0.020000000000000004`, 1.}}], 
       {LABColor[0.1886675222501131, 0.5225961012766809, -0.8572107619122568],
         ArrowBox[{{1.1840841074301802`, 3.}, {1.1660182107148869`, 
         2.9380206295097775`}, {1.1329759377718922`, 2.8249252586901243`}, {
         1.1127598618307122`, 2.7558700595961394`}, {1.0913278983364598`, 
         2.682793244275356}, {1.0684515278753832`, 2.604957575002486}, {
         1.0491275293955502`, 2.539362913277095}}]}}, 
      {Arrowheads[{{0.02, 1.}}], 
       {LABColor[0.1886675222501131, 0.5225961012766809, -0.8572107619122568],
         ArrowBox[{{1.0457364540924183`, 2.5278520224215404`}, {
         1.043902231033731, 2.5216258140522387`}, {1.0172708801729915`, 
         2.4314894609207633`}, {0.9881483476546546, 2.333240015104208}, {
         0.9605277727797221, 2.2403683058385626`}, {0.9299457577897853, 
         2.1379576017247834`}, {0.9088824930956396, 2.067775393284093}}]}}, 
      {Arrowheads[{{0.02, 1.}}], 
       {LABColor[0.1886675222501131, 0.5225961012766809, -0.8572107619122568],
         ArrowBox[{{0.9054330260594539, 2.0562818656634594`}, {
         0.8954760185010532, 2.0231053951563287`}, {0.8764196665270358, 
         1.959880625925657}, {0.8557989457740374, 1.8917057989894939`}, {
         0.836484210985271, 1.8280844067068331`}, {0.8154449073187086, 
         1.7590556435464775`}, {0.7824125790764733, 1.6512969840472793`}, {
         0.765696050903397, 1.5970734102806818`}}]}}, 
      {Arrowheads[{{0.020000000000000004`, 1.}}], 
       {LABColor[0.1886675222501131, 0.5225961012766809, -0.8572107619122568],
         ArrowBox[{{0.7621544917819615, 1.5856079270072247`}, {
         0.7432831736444744, 1.5246570661221868`}, {0.7383889487635635, 
         1.508879280642871}, {0.7333747748614929, 1.4927326003422423`}, {
         0.7174156072774768, 1.4415771186577226`}, {0.6999456960820218, 
         1.3857869958592532`}, {0.6608977058746882, 1.261596237433727}, {
         0.6375554384331072, 1.1876852348004119`}, {0.6185443703947995, 
         1.1275957555196219`}}]}}, 
      {Arrowheads[{{0.02, 1.}}], 
       {LABColor[0.1886675222501131, 0.5225961012766809, -0.8572107619122568],
         ArrowBox[{{0.6149246580839492, 1.1161547029986918`}, {
         0.6106847941321217, 1.1027534981545801`}, {0.5879344629654544, 
         1.0305064408013787`}, {0.56187366325945, 0.9470214995745507}, {
         0.53358561519062, 0.8491147938863749}, {0.5041535389354757, 
         0.7336024431491291}, {0.4918584791507545, 0.6716152435022342}, {
         0.4909648867301323, 0.6532044146226103}}]}}, 
      {Arrowheads[{{0.019999999999999997`, 1.}}], 
       {LABColor[0.1886675222501131, 0.5225961012766809, -0.8572107619122568],
         ArrowBox[{{0.49038313667322697`, 0.6412185242980958}, {
         0.48907251770001176`, 0.6142156300418388}, {0.5043023066634381, 
         0.5712639762022841}, {0.5639725813188825, 0.5414705985989863}, {
         0.5794313666428731, 0.5404594217300488}, {0.5943087011009395, 
         0.5402340088235968}, {0.6092431441308923, 0.5404817458263148}, {
         0.6386771851108377, 0.5418607997647922}, {0.6670379051365237, 
         0.5439360509522888}, {0.6939505090446736, 0.5462806765949915}, {
         0.7595675502602788, 0.5524505119518776}, {0.8149473859632989, 
         0.5575777197440515}, {0.8621116867808256, 0.5614537088787934}, {
         0.9036435144890836, 0.5642749916128531}}]}}, 
      {Arrowheads[{{0.019999999999999997`, 1.}}], 
       {LABColor[0.1886675222501131, 0.5225961012766809, -0.8572107619122568],
         ArrowBox[{{0.9156211457888274, 0.5650007100001787}, {
         0.9517337032153774, 0.5668556105162933}, {0.9879610318622011, 
         0.5681183501902473}, {1.0611141264034127`, 0.5688008339296845}, {
         1.1186779837452092`, 0.5671745282074884}, {1.1660832920609652`, 
         0.5642247296066675}, {1.2334650699305374`, 0.5572513186707325}, {
         1.2864339022085771`, 0.5489770596664854}, {1.3299236756268098`, 
         0.5401066014479637}, {1.3899208596277144`, 0.5243673401682386}, {
         1.3914227092596243`, 0.5238605483653498}}]}}, 
      {Arrowheads[{{0.019999999999999997`, 1.}}], 
       {LABColor[0.1886675222501131, 0.5225961012766809, -0.8572107619122568],
         ArrowBox[{{1.402792805715783, 0.520023765001952}, {
         1.4367876562629907`, 0.5085523691766274}, {1.4749477662134638`, 
         0.49303466889251896`}, {1.521751148220349, 0.470181244184937}, {
         1.5585549134023797`, 0.4484726182386602}, {1.5884953113977553`, 
         0.42793478063009516`}, {1.6219993074573886`, 0.40123678864976897`}, {
         1.6485585866973511`, 0.37650630456640327`}, {1.6701690562179379`, 
         0.3535657457365946}, {1.692286202991138, 0.3268312330032429}, {
         1.7099664606432166`, 0.3023892291186556}, {1.7243576242603667`, 
         0.2799887305340236}, {1.738364792154071, 0.2554212562041204}, {
         1.7495566612574964`, 0.23318589579927332`}, {1.7563131319660317`, 
         0.2181360659886701}}]}}, 
      {Arrowheads[{{0.007140669682947846, 1.}}], 
       {LABColor[0.1886675222501131, 0.5225961012766809, -0.8572107619122568],
         ArrowBox[{{1.7609754108444922`, 0.2070817822118884}, {
         1.7673695030343617`, 0.19102979177058044`}, {1.7742369413565964`, 
         0.17141224180815873`}, {1.7796773057239386`, 0.15388202382688873`}, {
         1.7849338180584422`, 0.13456588078890966`}, {1.7888814246100249`, 
         0.1177269571418523}, {1.7918838564853472`, 0.10303018326322808`}, {
         1.7946369594757627`, 0.08736309713654142}, {1.7965846043161073`, 
         0.07410021797117232}, {1.7979853803395407`, 0.0628638247262991}, {
         1.7992421212227694`, 0.050733355322818634`}, {1.800026554610083, 
         0.04095257782473263}}]}}}, 
     {RGBColor[0, 0, 1], Thickness[Large], 
      {Arrowheads[{{0.020000000000000004`, 1.}}], 
       {LABColor[0.1886675222501131, 0.5225961012766809, -0.8572107619122568],
         ArrowBox[{{-2.936124276370786, 
         2.4436626381560558`}, {-2.881184101389878, 
         2.403651370392052}, {-2.8246980735428053`, 
         2.3625486940919735`}, {-2.7665271953422854`, 
         2.320265474958561}, {-2.7065324693010355`, 
         2.2767125786945552`}, {-2.644639357813335, 
         2.2318307792028897`}, {-2.580721755368214, 
         2.1855369238263433`}, {-2.547697866556834, 2.161661460215722}}]}}, 
      {Arrowheads[{{0.02, 1.}}], 
       {LABColor[0.1886675222501131, 0.5225961012766809, -0.8572107619122568],
         ArrowBox[{{-2.5379731941141053`, 
         2.1546307599745202`}, {-2.5145633126205156`, 
         2.1377059884274288`}, {-2.4459476802250832`, 
         2.088212948868658}, {-2.3748662035141614`, 
         2.03699094143492}, {-2.3011440720780727`, 
         1.9839265740732022`}, {-2.224315702958781, 
         1.9288250301391636`}, {-2.1481755404136096`, 
         1.8745293269704772`}}]}}, 
      {Arrowheads[{{0.019999999999999997`, 1.}}], 
       {LABColor[0.1886675222501131, 0.5225961012766809, -0.8572107619122568],
         ArrowBox[{{-2.1383929679950016`, 
         1.8675794400540067`}, {-2.059638067525833, 
         1.811791152562563}, {-1.971293297696969, 
         1.7495804876973937`}, {-1.8784369881396734`, 
         1.6847099496812876`}, {-1.7806249232819606`, 
         1.6170299898025755`}, {-1.744979906353999, 1.5925871696762808`}}]}}, 
      {Arrowheads[{{0.020000000000000004`, 1.}}], 
       {LABColor[0.1886675222501131, 0.5225961012766809, -0.8572107619122568],
         ArrowBox[{{-1.7350832278333785`, 
         1.5858007306793187`}, {-1.7296995286816295`, 
         1.5821089722984423`}, {-1.6772132873885572`, 
         1.5464305905960574`}, {-1.6231661994027442`, 
         1.509994844695421}, {-1.5675582647241897`, 
         1.4728017345965327`}, {-1.4843480472419177`, 
         1.4178516187257706`}, {-1.3968312713310405`, 
         1.3611687974741389`}, {-1.3343588844648937`, 
         1.3216176603316951`}}]}}, 
      {Arrowheads[{{0.02, 1.}}], 
       {LABColor[0.1886675222501131, 0.5225961012766809, -0.8572107619122568],
         ArrowBox[{{-1.3242199767231024`, 
         1.315198739098073}, {-1.3057866612036446`, 
         1.3035286456908515`}, {-1.3026200978342681`, 
         1.3015474251349939`}, {-1.2994461340867982`, 
         1.2995632779159185`}, {-1.2293459399186504`, 
         1.256526005609709}, {-1.1539297301543976`, 
         1.2109228423606584`}, {-1.0735865055807834`, 
         1.1623656747924098`}, {-0.9833892513884466, 
         1.1079004985857657`}, {-0.9334153322503749, 
         1.0774315606930092`}, {-0.9143025410411562, 1.065478240723241}}]}}, 
      {Arrowheads[{{0.02, 1.}}], 
       {LABColor[0.1886675222501131, 0.5225961012766809, -0.8572107619122568],
         ArrowBox[{{-0.9041284340341119, 
         1.0591152581985743`}, {-0.8776527841304989, 
         1.0425571369256958`}, {-0.8132912488521492, 
         1.0005932520714125`}, {-0.7510114227002038, 
         0.9573660131581212}, {-0.6730587773330154, 
         0.8989410442516916}, {-0.6248440101960387, 
         0.8602308321215353}, {-0.5635788191021422, 
         0.8068335513833567}, {-0.5239042654949181, 0.7678667041430208}}]}}, 
      {Arrowheads[{{0.02, 1.}}], 
       {LABColor[0.1886675222501131, 0.5225961012766809, -0.8572107619122568],
         ArrowBox[{{-0.5153429703961157, 
         0.759458123630757}, {-0.47405866793223916`, 
         0.718910241896285}, {-0.44283778930237455`, 
         0.6855237991279182}, {-0.4028665716352996, 
         0.6400720885827317}, {-0.34415508518091587`, 
         0.5673306091457718}, {-0.32366468784248914`, 
         0.54038401904736}, {-0.2975485281463685, 
         0.5046046001684106}, {-0.2599698997738091, 
         0.4502383518750564}, {-0.24719810870919304`, 
         0.43106096675578004`}, {-0.23149058660677094`, 
         0.40691983028957374`}, {-0.21741338579539882`, 
         0.3846621219408737}}]}}, 
      {Arrowheads[{{0.012594989041444807`, 1.}}], 
       {LABColor[
        0.18866752225011313`, 0.5225961012766809, -0.8572107619122566], 
        ArrowBox[CompressedData["
1:eJwBcQGO/iFib1JlAgAAABYAAAACAAAABuaBWgQCy78AW8kIJPjXP+IlnfNa
98q/rM8hSLbv1z+1jZxMaaHGv5/aQeKWXdQ/+n6NOfqUxb9ciiXLBHvTPzRM
u2C3RsS/TJe6M4Jd0j9ufpcKWYbCv6hIWaMn2dA/TA1q7uG/wb+FgSqOnCvQ
P4pJ10Xoz8C/igft+bewzj86sxeGdDa/vz71oyoDjcw/lRQdw3Pvvb88Mnjc
P2nLP/Ca6zY6Zby/szWEKfsHyj+C2xbXYmy6v+XkfpVVQcg/yHQ019Zaub+R
E5VEFkrHPx20/9lBEbi/sM4Dcl0fxj/zYsur1Gu2v3aEZDwyoMQ/3DwfTuGF
tb+FpeVHpM7DP3k/MusFcbS/Kx/ol+fRwj/4QV3tlQ+zv48gmNyhjsE/hb8q
c0JNsr9BdiwfpNzAP9cAPbtnY7G/t+3BwTcGwD/d8UxCLTmwv/upUTjl6L0/
hqoa5cMor78wIXSFFLq8P8QNuvM=
         "]]}}}, 
     {RGBColor[0, 0, 1], Thickness[Large], 
      {Arrowheads[{{0.02, 1.}}], 
       {LABColor[0.1886675222501131, 0.5225961012766809, -0.8572107619122568],
         ArrowBox[{{1.8360573640981146`, -3.}, {
         1.7914443772327167`, -2.910590763049566}, {
         1.739069446743978, -2.805636894105149}, {
         1.682406712416682, -2.692101242598007}, {
         1.6468162590137223`, -2.6207915817637266`}, {
         1.6217215318678604`, -2.570511757193235}}]}}, 
      {Arrowheads[{{0.020000000000000004`, 1.}}], 
       {LABColor[0.1886675222501131, 0.5225961012766809, -0.8572107619122568],
         ArrowBox[{{1.6163626893424248`, -2.5597747740607355`}, {
         1.6091715278060437`, -2.5453665544213786`}, {
         1.5691089464802874`, -2.465093491185277}, {
         1.5262649427230948`, -2.379239722669735}, {
         1.4800135388100384`, -2.286536355298357}, {
         1.4297287570166914`, -2.1857144954947474`}, {
         1.402083487869612, -2.130258280231125}}]}}, 
      {Arrowheads[{{0.02, 1.}}], 
       {LABColor[0.1886675222501131, 0.5225961012766809, -0.8572107619122568],
         ArrowBox[{{1.3967297624232755`, -2.1195187446804016`}, {
         1.3826146405415352`, -2.091203909567691}, {
         1.330954966282204, -1.987484675343256}, {
         1.2735296081396381`, -1.8720177386664705`}, {
         1.2422005943162044`, -1.808922100897281}, {
         1.2087197320846583`, -1.741377524506335}, {
         1.183142879433091, -1.689657808907745}}]}}, 
      {Arrowheads[{{0.02, 1.}}], 
       {LABColor[0.1886675222501131, 0.5225961012766809, -0.8572107619122568],
         ArrowBox[{{1.177827671983016, -1.6788991595943181`}, {
         1.149190627075216, -1.6208442847179922`}, {
         1.116284448655752, -1.5538707183097493`}, {
         1.0808497214453645`, -1.4813910824659677`}, {
         1.0759254156483744`, -1.4712962935191685`}, {
         1.0709482505305892`, -1.4610830969868118`}, {
         1.0420127060946855`, -1.4012288427556627`}, {
         1.011133961196102, -1.3367128364197518`}, {
         0.979243613464973, -1.2693922085857268`}, {
         0.9687545480828471, -1.2468358525910825`}}]}}, 
      {Arrowheads[{{0.02, 1.}}], 
       {LABColor[0.1886675222501131, 0.5225961012766809, -0.8572107619122568],
         ArrowBox[{{0.9636946765990182, -1.2359547818456487`}, {
         0.9453300600687532, -1.1964623377554748`}, {
         0.9099688516682637, -1.1174936353716853`}, {
         0.8737355389243258, -1.0320565128770478`}, {
         0.8479817569724089, -0.9652074684707894}, {
         0.8254386546616083, -0.8969762229443359}, {
         0.8064823021027564, -0.803682533297731}, {
         0.8088596891064358, -0.7854145810086136}}]}}, 
      {Arrowheads[{{0.02, 1.}}], 
       {LABColor[0.1886675222501131, 0.5225961012766809, -0.8572107619122568],
         ArrowBox[{{0.8104083073607797, -0.7735149263286528}, {
         0.8162722060947833, -0.7284564557745492}, {
         0.8590554287481469, -0.6791681894264405}, {
         0.9235610145955083, -0.6509282802134625}, {
         0.9924253943217977, -0.6343903683445941}, {
         1.055754242315939, -0.6226714780804549}, {
         1.130416283910963, -0.6092429294657069}, {
         1.1923664421003568`, -0.5970203394750557}, {
         1.2164078730999626`, -0.5915869327247197}}]}}, 
      {Arrowheads[{{0.02, 1.}}], 
       {LABColor[0.1886675222501131, 0.5225961012766809, -0.8572107619122568],
         ArrowBox[{{1.2281126736543728`, -0.5889416266967753}, {
         1.2442797881015704`, -0.5852878296839311}, {
         1.3046918937800451`, -0.5693227868795984}, {
         1.3541246570308874`, -0.553876689930057}, {
         1.3955326065349576`, -0.5389391623851466}, {
         1.4597183733534522`, -0.5114206898941981}, {
         1.5087495928282784`, -0.4856726923483357}, {
         1.547853878176679, -0.4616033087993282}, {
         1.5870989255416916`, -0.43354634669114245`}, {
         1.6183186809417425`, -0.4076126292409385}, {
         1.6437536074558046`, -0.38357593749914476`}, {
         1.6506742120411197`, -0.37612388195127133`}}]}}, 
      {Arrowheads[{{0.01512872463515118, 1.}}], 
       {LABColor[0.1886675222501131, 0.5225961012766809, -0.8572107619122568],
         ArrowBox[CompressedData["
1:eJwBQQG+/iFib1JlAgAAABMAAAACAAAAqD3h+ZuK+j/fcq9EWYLXv+c8k+/8
ufo/QhkRxke21r+zfbzb5hD7P/5oFTgJCdW/XUx3InRX+z9OmJz5/3/TvzST
ZFrRm/s/9oieJTrS0b+NAMNwZNL7P3k8ZgofTdC/HUbRqYj++z+XAEeg59fN
vzH92LDrKPw/hG3GN5jbyr/pxIeWSUr8P8IMZ/PqL8i/D4uDL9Vk/D8e51UM
O8vFv8HYDIE8fvw/HUJ3Itcww7/USzd8j5H8PyVmkQ0z6MC/QmOReG2g/D9d
DhxnMc29v6qSIlMyrvw/52g6LjqBub/Kd3U1H7j8P6PnCpi61bW/3Lav/WK/
/D8mgJvMk7KyvyWcXyHuxfw/SZUjTdqsrr+CAcTNNcr8P75SjRwoK6m/kmtT
yxXN/D9z9JhPQKekvzRNpfI=
         "]]}}}, 
     {RGBColor[0, 0, 1], Thickness[Large], 
      {Arrowheads[{{0.019999999999999997`, 1.}}], 
       {LABColor[0.1886675222501269, 0.5225961012766809, -0.8572107619122238],
         ArrowBox[CompressedData["
1:eJwBwQE+/iFib1JlAgAAABsAAAACAAAAL/5ks/gsw7+lbqUSQapvPwzVnyGf
9sO/SzbbBKx7cD+TuPWLkGDFv9/AWQegpnE/9lLa49l8xr/sGVdwdZFyP92A
zKpCace/Pkv1kMJUcz9G8/YpXBHJv50CDEkns3Q/y8wxmYBeyr8g39kzcMZ1
P10sv3SOc8u/fiFn4merdj/d9ehQgGLNv85IgNSDRHg/kuX9y6Pnzr/4u5iB
PYZ5P1UuaQe+FdC/EJX0QgmSej+LQr45rSPRvwoMLdiTUHw/eQQGygD70b/W
mAlp5bR9PyacXZayr9K/zsRFWf3ffj9E7Tji1+fTv8KWvXlscoA/4rR6/APh
1L/MBKx3z0CBP9bL9OgVstW/d4GqywzugT+vMZsQ4sHXv1ntKwivo4M/lKAi
6gxG2b9k3pTE1+WEP1n0y8rTfdq/1FgJR83ohT9a1ZlY0IPbvy5JsM2NwoY/
T2gGgKk13r/cKzaMkgCJP+htR+I1FuC/FqJRTpmjij/krcWOMN/gvwEullIO
84s/GMM5l9SG4b/CF3S4MguNP0JqaOjTTOO/v5neSpkBkD/dMf3XEybkv+jr
nn/zt5A/j47q1g==
         "]]}}, 
      {Arrowheads[{{0.02, 1.}}], 
       {LABColor[
        0.18866752225011313`, 0.5225961012766809, -0.8572107619122566], 
        ArrowBox[{{-0.6416440080702863, 
         0.016641372576140376`}, {-0.6428336425375697, 
         0.01667257696504136}, {-0.6741096264585088, 
         0.017494828448750378`}, {-0.7640258198831226, 
         0.019866867680117986`}, {-0.7953595608216825, 
         0.02069743584398977}, {-0.8222212970260339, 
         0.021411055550098774`}, {-0.8458135458292767, 
         0.022039074011255246`}, {-0.8932644046018272, 
         0.02330568123900804}, {-0.9318447680523163, 
         0.02433935779025843}, {-0.9644299269335701, 
         0.02521528255856967}, {-1.0641083952697172`, 
         0.027909578278511656`}, {-1.1214724121469684`, 
         0.02947415249712746}}]}}, 
      {Arrowheads[{{0.02, 1.}}], 
       {LABColor[0.1886675222501131, 0.5225961012766809, -0.8572107619122568],
         ArrowBox[{{-1.1334679512493153`, 
         0.029801324690422255`}, {-1.1337075787181763`, 
         0.029807860407065918`}, {-1.1619020033937706`, 
         0.03058151305802218}, {-1.1873515038322358`, 
         0.031282024574572735`}, {-1.2681781443950975`, 
         0.03351936483088}, {-1.3305307779854858`, 
         0.03526148857544617}, {-1.4054693086723893`, 
         0.03737620868161254}, {-1.4647924618477965`, 
         0.03906821456689667}, {-1.5137580395575732`, 
         0.040478326834505786`}, {-1.600313628914805, 
         0.042997214817078196`}, {-1.613275763297705, 
         0.04338011908590954}}]}}, 
      {Arrowheads[{{0.02, 1.}}], 
       {LABColor[0.1886675222501131, 0.5225961012766809, -0.8572107619122568],
         ArrowBox[{{-1.6252705309751487`, 
         0.043734447131867187`}, {-1.6681627146350457`, 
         0.045001491565887175`}, {-1.7843425773595418`, 
         0.048514413178941916`}, {-1.7929392253013017`, 
         0.048779007770370295`}, {-1.8012957789775195`, 
         0.04903686762375124}, {-1.8297296854612555`, 
         0.04992436158334848}, {-1.855790323790159, 
         0.050744951521523834`}, {-1.903975980288474, 
         0.05227457821842457}, {-1.9452936984195157`, 
         0.053609088978219616`}, {-1.9813960371783486`, 
         0.05479465396953702}, {-2.06396092952436, 
         0.057582399560289016`}, {-2.105026010913773, 
         0.05903181723978773}}]}}, 
      {Arrowheads[{{0.01710822705063068, 1.}}], 
       {LABColor[0.1886675222501131, 0.5225961012766809, -0.8572107619122568],
         ArrowBox[{{-2.1170185432038817`, 
         0.05945510115242413}, {-2.1264604733062344`, 
         0.059788359968817685`}, {-2.176255821256938, 
         0.06162230073177249}, {-2.247054729691345, 
         0.06438176528048678}, {-2.2991747993664537`, 
         0.06658302756072733}, {-2.339407329796744, 
         0.06842551425026658}, {-2.395818205598929, 
         0.07132891286281194}, {-2.4337996035229965`, 
         0.07366622919348395}, {-2.4607294238690827`, 
         0.07566354273831538}, {-2.4884349439160522`, 
         0.0782880730809343}, {-2.5058546444086387`, 
         0.08060326554565611}, {-2.5172042088966364`, 
         0.08274636871262789}, {-2.5263677985524766`, 
         0.08536897260227538}}]}}}, 
     {RGBColor[0, 0, 1], Thickness[Large], 
      {Arrowheads[{{0.020000000000000007`, 1.}}], 
       {LABColor[0.1886675222501131, 0.5225961012766809, -0.8572107619122568],
         ArrowBox[{{-0.14342154638315466`, -3.}, {-0.1401578299645403, \
-2.9764770209295626`}, {-0.12669077235223056`, -2.8784018436279406`}, \
{-0.1121505432694476, -2.771252525834274}, {-0.09855609104721064, \
-2.6698034664026675`}, {-0.08374227043947687, -2.557458003524316}, \
{-0.0794585318437856, -2.5242823589481405`}}]}}, 
      {Arrowheads[{{0.02, 1.}}], 
       {LABColor[0.1886675222501131, 0.5225961012766809, -0.8572107619122568],
         ArrowBox[{{-0.07792181360251359, -2.5123811616534586`}, \
{-0.06736574611374194, -2.4306291276983862`}, {-0.05845935898715915, \
-2.360344990966193}, {-0.048949986124520097`, -2.2840567446487148`}, \
{-0.038950902463305265`, -2.20224052083653}, {-0.028100444593933363`, \
-2.1112636918558936`}, {-0.020414051604565612`, -2.045074001781123}, \
{-0.0193822582467079, -2.0359688988972553`}}]}}, 
      {Arrowheads[{{0.02, 1.}}], 
       {LABColor[0.1886675222501131, 0.5225961012766809, -0.8572107619122568],
         ArrowBox[{{-0.018031062179353987`, -2.024045213678852}, \
{-0.012176164965771999`, -1.9723784326338387`}, {-0.01073201174406612, \
-1.9594954157680977`}, {-0.009268784266523838, -1.946374738211396}, \
{-0.00325813068881469, -1.8909008928530893`}, {
         0.0031513395928627333`, -1.8300427423997216`}, {
         0.00981579193586385, -1.765350901143572}, {
         0.016990208401512365`, -1.6929916782818597`}, {
         0.024827191347509943`, -1.6091988644169575`}, {
         0.030307102726588896`, -1.546501079299547}}]}}, 
      {Arrowheads[{{0.019999999999999997`, 1.}}], 
       {LABColor[0.1886675222501131, 0.5225961012766809, -0.8572107619122568],
         ArrowBox[{{0.03135194341018712, -1.5345466530085912`}, {
         0.03347934313155827, -1.5102062501512394`}, {
         0.038159176235537585`, -1.4534635588103983`}, {
         0.04315761486198906, -1.388737941287797}, {
         0.0485227659844626, -1.3128358136691207`}, {
         0.05367407957648587, -1.229559585839465}, {
         0.059151977285775904`, -1.1226787738065003`}, {
         0.061967301048653396`, -1.055572688695032}}]}}, 
      {Arrowheads[{{0.02, 1.}}], 
       {LABColor[0.1886675222501131, 0.5225961012766809, -0.8572107619122568],
         ArrowBox[{{0.06233905209623477, -1.043578461538493}, {
         0.0646499262063591, -0.9685340487811026}, {
         0.06636923486924451, -0.8405770376538897}, {
         0.06637638424225635, -0.7960368976325912}, {
         0.06583524859030013, -0.7398427390959839}, {
         0.064008815713749, -0.6616356239539993}, {
         0.06315510575015955, -0.6360616577954843}, {
         0.061960772044325686`, -0.6059216023736681}, {
         0.060215449573693874`, -0.5689341893317161}, {
         0.05991789118183749, -0.5637370795233595}}]}}, 
      {Arrowheads[{{0.013545394027906712`, 1.}}], 
       {LABColor[
        0.18866752225011313`, 0.5225961012766809, -0.8572107619122566], 
        ArrowBox[{{0.0592319594529225, -0.5517566998272369}, {
         0.057400388979649664`, -0.5197667673237136}, {
         0.05606229939625108, -0.4991801436421587}, {
         0.05433947393977747, -0.4747117364725388}, {
         0.05199003336631102, -0.4441895851033267}, {
         0.048402571088167215`, -0.4023072124605369}, {
         0.04697095360077337, -0.3867279600870629}, {
         0.045193951473765134`, -0.3681829009947354}, {
         0.042870740359581154`, -0.3450474603425918}, {
         0.03950325753360297, -0.31334757364235405`}, {
         0.0381392447656824, -0.3009928104392389}, {
         0.036466578003098736`, -0.2861833864571425}, {
         0.0342932305133197, -0.2674304921186522}, {
         0.03304527543277719, -0.25686598850744524`}, {
         0.031525330743917564`, -0.24418768997258192`}, {
         0.02956323224356929, -0.2280907290405911}}]}}}, 
     {RGBColor[0, 0, 1], Thickness[Large], 
      {Arrowheads[{{0.02, 1.}}], 
       {LABColor[0.1886675222501131, 0.5225961012766809, -0.8572107619122568],
         ArrowBox[{{3., 2.6361197165925097`}, {2.933316425728471, 
         2.568901618116987}, {2.889086931499148, 2.52428607614655}, {
         2.84349030523103, 2.4782686157993297`}, {2.7963717504194596`, 
         2.4306836509250718`}, {2.7475764705597805`, 2.381365595373522}, {
         2.6971119042674725`, 2.3303337094928267`}, {2.662248006302668, 
         2.295057411656948}}]}}, 
      {Arrowheads[{{0.02, 1.}}], 
       {LABColor[0.1886675222501131, 0.5225961012766809, -0.8572107619122568],
         ArrowBox[{{2.6538127612245868`, 2.2865223873176324`}, {
         2.644855702061906, 2.27745937643241}, {2.5904583852942618`, 
         2.2223551942439403`}, {2.533570475315719, 2.1646337609790822`}, {
         2.4841557694444827`, 2.114410139801216}, {2.432779420769597, 
         2.0621195094675877`}, {2.379239735546411, 2.0075348747170123`}, {
         2.323335020030274, 1.950429240288304}, {2.3172941284998454`, 
         1.9442437343589771`}}]}}, 
      {Arrowheads[{{0.02, 1.}}], 
       {LABColor[0.1886675222501131, 0.5225961012766809, -0.8572107619122568],
         ArrowBox[{{2.308909797903787, 1.9356586891956717`}, {
         2.2647994294468043`, 1.8904923517004333`}, {2.2033671190216206`, 
         1.8274139544723718`}, {2.1387945028670567`, 1.7608951472734238`}, {
         2.0706480054082155`, 1.6903891402760367`}, {1.9810019609595184`, 
         1.5970307815023974`}, {1.9778691481395099`, 1.5937555423194898`}, {
         1.9750407319547587`, 1.590797573022362}}]}}, 
      {Arrowheads[{{0.02, 1.}}], 
       {LABColor[0.1886675222501131, 0.5225961012766809, -0.8572107619122568],
         ArrowBox[{{1.9667810501089964`, 1.582092541610306}, {
         1.9084166220595593`, 1.52056258868544}, {1.8385691562890651`, 
         1.4461604305202458`}, {1.7670601996118012`, 1.3692700520461591`}, {
         1.6922282611209978`, 1.287403232954288}, {1.6409626784668476`, 
         1.2296502999480365`}}]}}, 
      {Arrowheads[{{0.02, 1.}}], 
       {LABColor[0.1886675222501131, 0.5225961012766809, -0.8572107619122568],
         ArrowBox[{{1.632996421667304, 1.220675961387244}, {
         1.6152602764795128`, 1.200695413975349}, {1.5373431813502045`, 
         1.109282035840059}, {1.476175006614815, 1.032943793228187}, {
         1.4198957720222383`, 0.956106325524917}, {1.3815314192057433`, 
         0.8965152364737137}, {1.35169861679876, 0.8398278418609093}, {
         1.3503351894678894`, 0.8348381855507515}}]}}, 
      {Arrowheads[{{0.0035640404886600574`, 1.}}], 
       {LABColor[0.1886675222501131, 0.5225961012766809, -0.8572107619122568],
         ArrowBox[{{1.341688383397052, 0.7608191486197866}, {
         1.3301094320843705`, 0.7608191486197866}}]}}}, 
     {RGBColor[0, 0, 1], Thickness[Large], 
      {Arrowheads[{{0.02, 1.}}], 
       {LABColor[0.1886675222501131, 0.5225961012766809, -0.8572107619122568],
         ArrowBox[{{-0.5831632255715643, 3.}, {-0.5725270842675814, 
         2.962944632483131}, {-0.5453705082934039, 
         2.8678568165048883`}, {-0.5159471676046677, 
         2.7642424044832046`}, {-0.4883307314132647, 
         2.666400814973234}, {-0.45809224825609435`, 
         2.5584434770615574`}, {-0.45246089993393906`, 2.538138940119084}}]}}, 
      {Arrowheads[{{0.02, 1.}}], 
       {LABColor[0.1886675222501131, 0.5225961012766809, -0.8572107619122568],
         ArrowBox[{{-0.44925382689875726`, 
         2.5265754336203177`}, {-0.42445721404408304`, 
         2.4371681171211588`}, {-0.4060640478554835, 
         2.370266522401131}, {-0.386331481236754, 
         2.297948882645149}, {-0.36991358880593483`, 
         2.2373092186899535`}, {-0.35234053625470524`, 
         2.1718708695685325`}, {-0.3347612804173823, 
         2.1057311466989797`}, {-0.32360764004161063`, 
         2.0633165318979105`}}]}}, 
      {Arrowheads[{{0.019999999999999997`, 1.}}], 
       {LABColor[0.1886675222501131, 0.5225961012766809, -0.8572107619122568],
         ArrowBox[{{-0.32055579336084944`, 
         2.051711092145918}, {-0.3157111142241189, 
         2.03328794127353}, {-0.3129450182018537, 
         2.022719514967564}, {-0.31014338953895715`, 
         2.011995764870622}, {-0.2957752135601191, 
         1.9563402714794766`}, {-0.2802405165290216, 
         1.8954433292107897`}, {-0.2639109461255926, 
         1.830845255793856}, {-0.24599162897750074`, 
         1.7588449200804286`}, {-0.22582977892439196`, 
         1.6759651309704555`}, {-0.20448954337451944`, 
         1.5859693302487328`}}]}}, 
      {Arrowheads[{{0.019999999999999997`, 1.}}], 
       {LABColor[0.1886675222501131, 0.5225961012766809, -0.8572107619122568],
         ArrowBox[{{-0.2017414618381532, 
         1.574288263767849}, {-0.18991380427112273`, 
         1.5233548093411404`}, {-0.17568663696943082`, 
         1.460702533292433}, {-0.15965191378276464`, 
         1.3880723894000833`}, {-0.1420784603704813, 
         1.3052649354427066`}, {-0.12090055007296435`, 
         1.2003244749123159`}, {-0.10833993283335591`, 
         1.1351848966750144`}, {-0.10276510936352216`, 
         1.1046520714647186`}}]}}, 
      {Arrowheads[{{0.02, 1.}}], 
       {LABColor[0.1886675222501131, 0.5225961012766809, -0.8572107619122568],
         ArrowBox[{{-0.10060972684529929`, 
         1.0928472281281834`}, {-0.09338480917099584, 
         1.0532769799038277`}, {-0.0742828272626509, 
         0.9394513421385883}, {-0.06844385374599006, 
         0.90222312969047}, {-0.061860107895387935`, 
         0.8582911401278895}, {-0.054220333055500294`, 
         0.804214455891458}, {-0.04483578298505073, 
         0.7317873121497476}, {-0.04125991264990012, 
         0.7021164939644376}, {-0.03722182365762146, 
         0.6667375934571459}, {-0.03250637681797023, 
         0.6223600556049032}, {-0.03208010895030781, 0.6178957918944714}}]}}, 
      {Arrowheads[{{0.013242447048849504`, 1.}}], 
       {LABColor[
        0.18866752225011313`, 0.5225961012766809, -0.8572107619122566], 
        ArrowBox[{{-0.030939483181265846`, 
         0.6059501243595449}, {-0.02661739152971811, 
         0.5606852606977005}, {-0.024678675677671884`, 
         0.5385788929145999}, {-0.02249397936339142, 
         0.5121794845240911}, {-0.01995118918378863, 
         0.47908677350860196`}, {-0.016786832788118558`, 
         0.4332607158071001}, {-0.015725444297368257`, 
         0.41655728379953566`}, {-0.014527326564109391`, 
         0.3966334481308256}, {-0.013128033783062994`, 
         0.3717176417940446}, {-0.011375203502934389`, 
         0.3374414391532048}, {-0.010752520147396125`, 
         0.324348842564342}, {-0.01004122496463172, 
         0.30868397796108527`}, {-0.009193231745224066, 
         0.28892189199411983`}}]}}}, 
     {RGBColor[0, 0, 1], Thickness[Large], 
      {Arrowheads[{{0.019999999999999997`, 1.}}], 
       {LABColor[0.1886675222501131, 0.5225961012766809, -0.8572107619122568],
         ArrowBox[{{3., -2.024687908787841}, {
         2.940057085441332, -1.977695376278266}, {
         2.847236696717374, -1.9047796715972325`}, {
         2.7987561914870014`, -1.8666246074118102`}, {
         2.748639313468465, -1.8271126974811716`}, {
         2.696886062661767, -1.7862439418053173`}, {
         2.6434964390669053`, -1.7440183403842464`}, {
         2.62291094564254, -1.7276976052413389`}}]}}, 
      {Arrowheads[{{0.02, 1.}}], 
       {LABColor[0.1886675222501131, 0.5225961012766809, -0.8572107619122568],
         ArrowBox[{{2.613507708061459, -1.7202424645321537`}, {
         2.588195936445949, -1.7001746083958735`}, {
         2.530710048560965, -1.6544514610181122`}, {
         2.4710387754119543`, -1.6068488982509637`}, {
         2.4091821169989154`, -1.557366920094426}, {
         2.3195652642314957`, -1.4853390040741468`}, {
         2.2389659243092943`, -1.4200494306360325`}}]}}, 
      {Arrowheads[{{0.019999999999999997`, 1.}}], 
       {LABColor[0.1886675222501131, 0.5225961012766809, -0.8572107619122568],
         ArrowBox[{{2.229641390224988, -1.4124960827617052`}, {
         2.2247401409390224`, -1.408525821026269}, {
         2.1331575983898987`, -1.3335834287568717`}, {
         2.129988162186019, -1.3309756088297486`}, {
         2.1268133391171844`, -1.3283621782637007`}, {
         2.028391887957648, -1.2459713246083914`}, {
         1.9777841066010158`, -1.2028106710778377`}, {
         1.9262449547264753`, -1.1583398664120184`}, {
         1.8721558639998477`, -1.1112588877433347`}, {
         1.8628542710578846`, -1.1029265163446829`}}]}}, 
      {Arrowheads[{{0.02, 1.}}], 
       {LABColor[0.1886675222501131, 0.5225961012766809, -0.8572107619122568],
         ArrowBox[{{1.8539161010789649`, -1.0949196994098493`}, {
         1.8184820281612275`, -1.0631778399713965`}, {
         1.7652234472106163`, -1.0140967230962044`}, {
         1.7123801211480125`, -0.9640155371177576}, {
         1.6467077992740715`, -0.8978589392163314}, {
         1.5886188250077211`, -0.8328944955496834}, {
         1.5415992334970094`, -0.7710494521337128}, {
         1.5271377176009184`, -0.7457479941883696}}]}}, 
      {Arrowheads[{{0.0010116175478288025`, 1.}}], 
       {LABColor[0.1886675222501131, 0.5225961012766809, -0.8572107619122568],
         ArrowBox[{{1.518494713176733, -0.7189543205784856}, {
         1.5118232982634618`, -0.7189543205784856}}]}}}, 
     {RGBColor[0, 0, 1], Thickness[Large], 
      {Arrowheads[{{0.020000000000000007`, 1.}}], 
       {LABColor[0.1886675222501131, 0.5225961012766809, -0.8572107619122568],
         ArrowBox[{{-1.4256428768168468`, -3.}, {-1.3876086167875745`, \
-2.93434841695711}, {-1.325575472206961, -2.8270678539954033`}, \
{-1.2679598944791015`, -2.727222342011906}, {-1.205093881571047, \
-2.6179873496755786`}, {-1.1857303076163863`, -2.584257733508791}}]}}, 
      {Arrowheads[{{0.020000000000000007`, 1.}}], 
       {LABColor[0.1886675222501131, 0.5225961012766809, -0.8572107619122568],
         ArrowBox[{{-1.179755833394404, -2.573850733087398}, \
{-1.1712510470394015`, -2.559036154951851}, {-1.135507968022955, \
-2.496652071625831}, {-1.0976303410158321`, -2.4303968727207557`}, \
{-1.0571646630306046`, -2.3594188215994563`}, {-1.0185680532922656`, \
-2.2914869240540585`}, {-0.9770323195552167, -2.2181226020245024`}, \
{-0.9741325361906239, -2.212992604337648}, {-0.9712165834995516, \
-2.2078324914422827`}, {-0.9424039673753769, -2.156642598958476}}]}}, 
      {Arrowheads[{{0.02, 1.}}], 
       {LABColor[0.1886675222501131, 0.5225961012766809, -0.8572107619122568],
         ArrowBox[{{-0.936518321461802, -2.146185105772505}, \
{-0.8992512178913581, -2.0796796574240335`}, {-0.86001198726411, \
-2.009412233414852}, {-0.817022846379881, -1.9319676767012206`}, \
{-0.7688162409639877, -1.844353002719711}, {-0.7139246167417479, \
-1.7435752269068971`}, {-0.7044433406218037, -1.7260233179190603`}}]}}, 
      {Arrowheads[{{0.020000000000000004`, 1.}}], 
       {LABColor[0.1886675222501131, 0.5225961012766809, -0.8572107619122568],
         ArrowBox[{{-0.6987400422957117, -1.7154652694154968`}, \
{-0.6834560486526905, -1.68717126531739}, {-0.6499535879881361, \
-1.6246036162847624`}, {-0.612526055528176, -1.5539357223327273`}, \
{-0.569581525830779, -1.4716089529398722`}, {-0.5184964372089951, \
-1.3717275135470852`}, {-0.48869951281993884`, -1.312449914870591}, \
{-0.4774097255248532, -1.2895687024043072`}}]}}, 
      {Arrowheads[{{0.02, 1.}}], 
       {LABColor[0.1886675222501131, 0.5225961012766809, -0.8572107619122568],
         ArrowBox[{{-0.4720999831607872, -1.2788073532311206`}, \
{-0.4542332276376408, -1.242596482421693}, {-0.41271743043008985`, \
-1.1563287199515349`}, {-0.3583480234658212, -1.0389396996971745`}, \
{-0.3376792492151742, -0.9928757427522451}, {-0.31332347534922655`, \
-0.937279491064987}, {-0.2830309855178387, -0.8658801104228043}, \
{-0.2733886767932914, -0.8419823192593172}}]}}, 
      {Arrowheads[{{0.013849331123465316`, 1.}}], 
       {LABColor[0.1886675222501131, 0.5225961012766809, -0.8572107619122568],
         ArrowBox[{{-0.2688986125436356, -0.8308540074810661}, \
{-0.24043155993381932`, -0.7603003986158478}, {-0.2280980299974816, \
-0.7285942515149226}, {-0.21348536949165625`, -0.6901641232947785}, \
{-0.1953050839951064, -0.6409695178995064}, {-0.16991884599244692`, \
-0.5693781692349434}, {-0.16211927658838066`, -0.5467297253659368}, \
{-0.1528857852757858, -0.5194400800627381}}]}}}, 
     {RGBColor[0, 0, 1], Thickness[Large], 
      {Arrowheads[{{0.02, 1.}}], 
       {LABColor[0.1886675222501131, 0.5225961012766809, -0.8572107619122568],
         ArrowBox[{{-2.8765688099243487`, -0.9009613020549492}, \
{-2.8032279978584618`, -0.8843690266816168}, {-2.7321405142149007`, \
-0.8687889565937863}, {-2.6559717925292063`, -0.8529043972834327}, \
{-2.585246864434195, -0.839246736676166}, {-2.462514890812032, \
-0.8195501534339018}, {-2.40486716930144, -0.8142644114634074}}]}}, 
      {Arrowheads[{{0.019999999999999997`, 1.}}], 
       {LABColor[0.1886675222501131, 0.5225961012766809, -0.8572107619122568],
         ArrowBox[{{-2.392917296218271, -0.8131687229601562}, \
{-2.3661931197982415`, -0.8107183728469382}, {-2.3274532984801577`, \
-0.8102769977289683}, {-2.294038343010955, -0.8121901683523086}, \
{-2.2566790810310593`, -0.8177507742455133}, {-2.2460779226450316`, \
-0.8201714240536525}, {-2.2169079193416823`, -0.8307256498500708}, \
{-2.1894449632536834`, -0.8427156491179525}, {-2.1519837833708553`, \
-0.8617911266116733}, {-2.1169869548580063`, -0.8838148153087653}, \
{-2.081323411978963, -0.9076431916816272}, {-2.0480689253790576`, \
-0.9293130444950607}, {-2.011942195622288, -0.9516340297578354}, \
{-1.9722869421676241`, -0.9745205940340502}, {-1.957175379714328, \
-0.9825165692888843}}]}}, 
      {Arrowheads[{{0.019999999999999997`, 1.}}], 
       {LABColor[0.1886675222501131, 0.5225961012766809, -0.8572107619122568],
         ArrowBox[{{-1.9465686874734203`, -0.9881288842931107}, \
{-1.9284234565672156`, -0.9977300633748685}, {-1.8791293556297513`, \
-1.0211444549579412`}, {-1.8230231322418615`, -1.044481148742824}, \
{-1.7586323626789588`, -1.0671562307192768`}, {-1.6828220088923234`, \
-1.0885673277457273`}, {-1.591075827866686, -1.1073110882683825`}, \
{-1.4908135409019205`, -1.1192409557380407`}, {-1.48833460988377, \
-1.1192919865984625`}}]}}, 
      {Arrowheads[{{0.01033345015326761, 1.}}], 
       {LABColor[0.1886675222501131, 0.5225961012766809, -0.8572107619122568],
         ArrowBox[{{-1.4763371517350838`, -1.1195389642705795`}, \
{-1.3606669053844846`, -1.1219201326666532`}, {-1.321322161851809, \
-1.1199107894102118`}, {-1.27764352546095, -1.115805129603685}, \
{-1.2290221994707153`, -1.109404144470563}}]}}}, 
     {RGBColor[0, 0, 1], Thickness[Large], 
      {Arrowheads[{{0.02, 1.}}], 
       {LABColor[0.1886675222501131, 0.5225961012766809, -0.8572107619122568],
         ArrowBox[{{-2.989763285745969, 
         1.090325097276349}, {-2.8984702035613727`, 
         1.0640014750435327`}, {-2.8089245526002, 
         1.0387837528491206`}, {-2.733490792175366, 
         1.0181535952093066`}, {-2.6603338295271466`, 
         0.9987638346459268}, {-2.5901113420761783`, 
         0.9809012886651588}, {-2.5263223603601306`, 0.9655371401614815}}]}}, 
      {Arrowheads[{{0.02, 1.}}], 
       {LABColor[0.1886675222501131, 0.5225961012766809, -0.8572107619122568],
         ArrowBox[{{-2.514603392440803, 
         0.9629588417457973}, {-2.4031426755473584`, 
         0.939180029792202}, {-2.350170596362771, 
         0.9299064058476861}, {-2.3022361238698044`, 
         0.9231523117172309}, {-2.2802169541144295`, 
         0.9207263578448528}, {-2.2470224137450088`, 
         0.9187069316564191}, {-2.2166233630078684`, 
         0.9181936619070222}, {-2.161035125293171, 
         0.9201148039482618}, {-2.1142638203540076`, 
         0.9272933991374908}, {-2.0732057473771888`, 
         0.9384773511943428}, {-2.0427906519273713`, 0.9500411915256204}}]}}, 
      {Arrowheads[{{0.020000000000000004`, 1.}}], 
       {LABColor[0.1886675222501131, 0.5225961012766809, -0.8572107619122568],
         ArrowBox[{{-2.031573996611367, 
         0.954305771636482}, {-2.025455402643978, 
         0.9566320652957455}, {-1.9785566921162319`, 
         0.9778407041849991}, {-1.9292369124240816`, 
         1.0008199615377742`}, {-1.8819179336419154`, 
         1.0217810020422153`}, {-1.8292671726526566`, 
         1.0429908852133731`}, {-1.769603973755007, 
         1.0640192124399825`}, {-1.7002544557398473`, 
         1.084300392297448}, {-1.6179523337902775`, 
         1.1026299099156414`}, {-1.579116305254858, 1.1081265722464568`}}]}}, 
      {Arrowheads[{{0.014373667207410875`, 1.}}], 
       {LABColor[0.1886675222501131, 0.5225961012766809, -0.8572107619122568],
         ArrowBox[{{-1.5672347222389567`, 
         1.1098082336381307`}, {-1.51685181566548, 
         1.1169391848482129`}, {-1.4006689887150907`, 
         1.122592186529104}, {-1.3662765187723804`, 
         1.1220369853652281`}, {-1.3286900959684675`, 
         1.12005638712307}, {-1.2875712688326677`, 
         1.116573542689338}, {-1.2236362608634144`, 1.1083546934661876`}}]}}}, 
     {RGBColor[0, 0, 1], Thickness[Large], 
      {Arrowheads[{{0.020000000000000004`, 1.}}], 
       {LABColor[0.1886675222501131, 0.5225961012766809, -0.8572107619122568],
         ArrowBox[{{-1.7515713372147186`, 3.}, {-1.7366499325278701`, 
         2.9785071748076395`}, {-1.6986843799702398`, 
         2.9237789662852176`}, {-1.6592805284691021`, 
         2.8669506684242925`}, {-1.5878700865514874`, 
         2.7638710549423218`}, {-1.549873929851483, 
         2.7089660272867184`}, {-1.5101200037043303`, 
         2.651472814248046}, {-1.4782886479738984`, 2.6053907481185647`}}]}}, 
      {Arrowheads[{{0.019999999999999993`, 1.}}], 
       {LABColor[0.1886675222501131, 0.5225961012766809, -0.8572107619122568],
         ArrowBox[{{-1.471468504365968, 
         2.5955172664040322`}, {-1.4683524567673307`, 
         2.5910061826563258`}, {-1.4243154376977847`, 
         2.527180899341579}, {-1.3777393497848998`, 
         2.459587944533162}, {-1.3281050747669165`, 
         2.3874372059570623`}, {-1.2551359294368294`, 
         2.2810954936221806`}, {-1.252547402969233, 
         2.2773174216426484`}, {-1.249949063902142, 
         2.2735245509927404`}, {-1.205950807705689, 
         2.209145310700797}, {-1.1996493420042276`, 2.199899068338613}}]}}, 
      {Arrowheads[{{0.019999999999999997`, 1.}}], 
       {LABColor[0.1886675222501131, 0.5225961012766809, -0.8572107619122568],
         ArrowBox[{{-1.1928913431685464`, 
         2.189982947537769}, {-1.1585748678134404`, 
         2.139629829202831}, {-1.108931806059065, 
         2.066624758025251}, {-1.054754500580437, 
         1.9866405074884437`}, {-0.9943709777960322, 
         1.8969655398568697`}, {-0.9261092641243269, 
         1.7948883173949912`}, {-0.9243032925451082, 1.7921664124801149`}}]}}, 
      {Arrowheads[{{0.02, 1.}}], 
       {LABColor[0.1886675222501131, 0.5225961012766809, -0.8572107619122568],
         ArrowBox[{{-0.9176688589972938, 
         1.7821671979359803`}, {-0.8771514296574567, 
         1.7211005724545465`}, {-0.8221626007336604, 
         1.637535252272117}, {-0.7779791550183226, 
         1.569725323427987}, {-0.7280580887753426, 
         1.492301628527271}, {-0.6896974203938746, 
         1.4320907186875789`}, {-0.6565553495274246, 1.3794198581941646`}}]}}, 
      {Arrowheads[{{0.02, 1.}}], 
       {LABColor[0.1886675222501131, 0.5225961012766809, -0.8572107619122568],
         ArrowBox[{{-0.6501644991914456, 
         1.3692632331649968`}, {-0.6462739987077755, 
         1.3630802758884075`}, {-0.6125225503938987, 
         1.3086822181332627`}, {-0.5741757346058813, 
         1.2459792894681896`}, {-0.5109227906208594, 
         1.139975346632354}, {-0.45525012266965215`, 
         1.0433948434999472`}, {-0.40656718183114554`, 0.955749072135122}}]}}, 
      {Arrowheads[{{0.012867664200817632`, 1.}}], 
       {LABColor[0.1886675222501131, 0.5225961012766809, -0.8572107619122568],
         ArrowBox[{{-0.4009023403459671, 
         0.9451704378554422}, {-0.3629916693102388, 
         0.874216191861763}, {-0.35000200366173956`, 
         0.8493192744037782}, {-0.3355652764624578, 
         0.8212461282191216}, {-0.31922758544388696`, 
         0.7889370936814846}, {-0.2757939988249812, 
         0.6995899430454273}, {-0.26164956332949263`, 
         0.6695783637314191}}]}}}, 
     {RGBColor[0, 0, 1], Thickness[Large], 
      {Arrowheads[{{0.020000000000000007`, 1.}}], 
       {LABColor[0.1886675222501131, 0.5225961012766809, -0.8572107619122568],
         ArrowBox[{{2.9378643285716852`, 1.1045567669125198`}, {
         2.8615168363617896`, 1.0698752537163598`}, {2.782448573995438, 
         1.0337310791699772`}, {2.7006595414726298`, 0.996124243273372}, {
         2.616149738793365, 0.9570547460265445}, {2.507394506801079, 
         0.9063177800066203}, {2.5019051463065707`, 0.9037177020498857}}]}}, 
      {Arrowheads[{{0.019999999999999993`, 1.}}], 
       {LABColor[0.1886675222501131, 0.5225961012766809, -0.8572107619122568],
         ArrowBox[{{2.491060181081915, 0.8985809005863286}, {
         2.394872369708239, 0.8530208014983834}, {2.305875726933732, 
         0.810100926711277}, {2.302849814539383, 0.8086281855899222}, {
         2.299822895700987, 0.8071538814452898}, {2.189578921027373, 
         0.7516920080874615}, {2.082684424824848, 0.6953574395312149}, {
         2.061803974431596, 0.6839553829980412}}]}}, 
      {Arrowheads[{{0.01315240880823712, 1.}}], 
       {LABColor[0.1886675222501131, 0.5225961012766809, -0.8572107619122568],
         ArrowBox[{{2.051271925853125, 0.6782042133134702}, {
         1.9932659270892268`, 0.64652924152345}, {1.9116800055016445`, 
         0.5984215532655175}, {1.841305415660043, 0.5521497981805654}, {
         1.7855209131623644`, 0.5088293996917418}}]}}}, 
     {RGBColor[0, 0, 1], Thickness[Large], 
      {Arrowheads[{{0.02, 1.}}], 
       {LABColor[0.1886675222501131, 0.5225961012766809, -0.8572107619122568],
         ArrowBox[{{0.7982159403001227, -3.}, {
         0.7960339817013271, -2.987011397409517}, {
         0.7852297708785271, -2.9230146136504387`}, {
         0.7738110691547361, -2.8556322924871975`}, {
         0.7616707972368914, -2.7843060475157624`}, {
         0.7487018758319302, -2.7084774923321038`}, {
         0.7347860108802206, -2.6275397208276083`}, {
         0.7196902236755514, -2.540305107693223}, {
         0.7173463653134979, -2.526862011917025}}]}}, 
      {Arrowheads[{{0.019999999999999993`, 1.}}], 
       {LABColor[0.1886675222501131, 0.5225961012766809, -0.8572107619122568],
         ArrowBox[{{0.7152852108863343, -2.5150403520324156`}, {
         0.7035835970241773, -2.4479262642394803`}, {
         0.6857294680302434, -2.346436987722963}, {
         0.6844596063567193, -2.3392518056942544`}, {
         0.6831795220089052, -2.3320140560885894`}, {
         0.6702534469723331, -2.259532367834558}, {
         0.656053547041206, -2.18061321061008}, {
         0.6409533544196492, -2.097250057476218}, {
         0.6309253901512367, -2.0425134539202827`}}]}}, 
      {Arrowheads[{{0.02, 1.}}], 
       {LABColor[0.1886675222501131, 0.5225961012766809, -0.8572107619122568],
         ArrowBox[{{0.6287629327861612, -2.030709904532737}, {
         0.6240525764172332, -2.0049989125235874`}, {
         0.6045277113207769, -1.9001244527307988`}, {
         0.5815552574170989, -1.7788913550764627`}, {
         0.5684671604491051, -1.7107807006889573`}, {
         0.5536909150471301, -1.6349820195273341`}, {
         0.5386681774426146, -1.5592456438509745`}}]}}, 
      {Arrowheads[{{0.019999999999999993`, 1.}}], 
       {LABColor[0.1886675222501131, 0.5225961012766809, -0.8572107619122568],
         ArrowBox[{{0.5363261063984961, -1.5474764316095553`}, {
         0.5162709799650893, -1.4487016371704091`}, {
         0.490727402395483, -1.3264845730801302`}, {
         0.47515221665935736`, -1.25376281347324}, {
         0.4562876067364952, -1.1679016952363357`}, {
         0.4358982384045291, -1.0781158104590869`}}]}}, 
      {Arrowheads[{{0.019999999999999997`, 1.}}], 
       {LABColor[0.1886675222501131, 0.5225961012766809, -0.8572107619122568],
         ArrowBox[{{0.4332408318782809, -1.0664137512149088`}, {
         0.4321806991731969, -1.0617453891863493`}, {
         0.41681150392695077`, -0.9962433634526643}, {
         0.39778267864632233`, -0.9173988022297951}, {
         0.3848242994781276, -0.864973649041433}, {
         0.36910902442812077`, -0.8029319818304268}, {
         0.34910588189066055`, -0.7262282723875171}, {
         0.3213844095655934, -0.6234642071796651}, {
         0.3152555639389083, -0.6011786532312067}}]}}, 
      {Arrowheads[{{0.009031487071104748, 1.}}], 
       {LABColor[0.1886675222501131, 0.5225961012766809, -0.8572107619122568],
         ArrowBox[{{0.3120735325083267, -0.5896082307680989}, {
         0.3098447865983204, -0.581504121080853}, {
[truncated: 340,105 more chars]
